# Supplementary material for: 2-(4-Fluoro­phen­yl)-1-phenyl-1H-imidazo[4,5-f][1,10]phenanthroline monohydrate
Source: Acta Crystallogr Sect E Struct Rep Online. 2011 Jul 9;67(Pt 8):o1965. doi: 10.1107/S1600536811026328 (PMC3212347; doi:10.1107/S1600536811026328)
Supplement: Supplementary file 1 [file e-67-o1965-sup1.cif]

##############################################################################
#                                                                            #
# This CIF contains the data in a paper accepted for publication in          #
# Acta Crystallographica Section E. It conforms to the requirements of       #
# Notes for Authors for Acta Crystallographica Section E, and has been       #
# peer reviewed under the auspices of the IUCr Commission on Journals.       #
#                                                                            #
# Full details of the Crystallographic Information File format               #
# are given in the paper "The Crystallographic Information File (CIF):       #
# a New Standard Archive File for Crystallography" by S. R. Hall, F. H.      #
# Allen and I. D. Brown [Acta Cryst. (1991), A47, 655-685].                  #
#                                                                            #
# The current version of the core CIF dictionary is obtainable from          #
# ftp://ftp.iucr.org/pub/cif_core.dic.                                       #
#                                                                            #
# Software is freely available for graphical display of the structure(s)     #
# in this CIF. For information consult the CIF software page                 #
# http://www.iucr.org/resources/cif/software.                                #
#                                                                            #
# This file may be used for bona fide research purposes within the           #
# scientific community so long as proper attribution is given to the journal # 
# article from which it was obtained.                                        #
#                                                                            #
##############################################################################
data_global
_audit_creation_method     'PLATON <TABLE ACC> option'
_journal_date_recd_electronic     2011-06-27
_journal_date_accepted     2011-07-02
_journal_name_full     'Acta Crystallographica, Section E'
_journal_year     2011
_journal_volume     67
_journal_issue      8
_journal_page_first     o1965
_journal_page_last     o1965
_journal_paper_category     QO
_journal_coeditor_code     HG5061
_publ_contact_author_name     'A. Thiruvalluvar'
_publ_contact_author_address
;
PG Research Department of Physics
Rajah Serfoji Government College (Autonomous)
Thanjavur-613 005
Tamil Nadu
India
;
_publ_contact_author_email     'thiruvalluvar.a@gmail.com'
_publ_contact_author_fax     'none'
_publ_contact_author_phone     '+91 4362 255490'
_publ_section_title
;
2-(4-Fluorophenyl)-1-phenyl-1<i>H</i>-imidazo[4,5-<i>f</i>][1,10]phenanthroline
monohydrate
;
loop_
    _publ_author_name
    _publ_author_footnote
    _publ_author_address
    'Rosepriya, S.' ?
;
PG Research Department of Physics,
Rajah Serfoji Government College (Autonomous),
Thanjavur 613 005,
Tamilnadu,
India
;
    'Venkatesh Perumal, M.' ?
;
Department of Chemistry,
Annamalai University,
Annamalai Nagar 608 002,
Tamilnadu,
India
;
    'Thiruvalluvar, A.' ?
;
PG Research Department of Physics,
Rajah Serfoji Government College (Autonomous),
Thanjavur 613 005,
Tamilnadu,
India
;
    'Jayabharathi, J.' ?
;
Department of Chemistry,
Annamalai University,
Annamalai Nagar 608 002,
Tamilnadu,
India
;
    'Butcher, R. J.' ?
;
Department of Chemistry,
Howard University,
525 College Street NW,
Washington, DC 20059,
USA
;
    'Jasinski, J. P.' ?
;
Department of Chemistry,
Keene State College,
229 Main Street,
Keene, NH 03435-2001,
USA
;
    'Golen, J. A.' ?
;
Department of Chemistry,
Keene State College,
229 Main Street,
Keene, NH 03435-2001,
USA
;
data_I
_chemical_name_systematic
;
2-(4-Fluorophenyl)-1-phenyl-1<i>H</i>-imidazo[4,5-<i>f</i>][1,10]phenanthroline
monohydrate
;
_chemical_name_common     1H-imidazole
_chemical_formula_moiety     'C25 H15 F N4, H2 O'
_chemical_formula_sum     'C25 H17 F N4 O'
_chemical_formula_structural     'C25 H15 F N4, H2 O'
_chemical_formula_iupac     'C25 H15 F N4, H2 O'
_chemical_formula_weight     408.43
_chemical_melting_point     567
_symmetry_cell_setting     triclinic
_symmetry_space_group_name_H-M     'P -1'
_symmetry_space_group_name_Hall     '-P 1'
loop_
    _symmetry_equiv_pos_site_id
    _symmetry_equiv_pos_as_xyz
    1 x,y,z
    2 -x,-y,-z
_cell_length_a     9.0103(10)
_cell_length_b     10.0946(9)
_cell_length_c     11.3994(9)
_cell_angle_alpha     86.987(7)
_cell_angle_beta     75.950(8)
_cell_angle_gamma     82.396(8)
_cell_volume     996.75(17)
_cell_formula_units_Z     2
_cell_measurement_reflns_used     4456
_cell_measurement_theta_min     3.99
_cell_measurement_theta_max     71.58
_cell_measurement_temperature     170(2)
_cell_special_details     ?
_exptl_crystal_description     'block'
_exptl_crystal_colour     'pale-yellow'
_exptl_crystal_size_max     0.34
_exptl_crystal_size_mid     0.25
_exptl_crystal_size_min     0.20
_exptl_crystal_size_rad     ?
_exptl_crystal_density_diffrn     1.361
_exptl_crystal_density_meas     ?
_exptl_crystal_density_method     'Not Measured'
_exptl_crystal_F_000     424
_exptl_absorpt_coefficient_mu     0.753
_exptl_absorpt_correction_type     multi-scan
_exptl_absorpt_process_details
;
(CrysAlis RED; Oxford Diffraction, 2010)
;
_exptl_absorpt_correction_T_min     0.7838
_exptl_absorpt_correction_T_max     0.8640
_exptl_special_details     ?
_diffrn_ambient_temperature     170(2)
_diffrn_radiation_type     'CuK\a'
_diffrn_radiation_wavelength     1.54178
_diffrn_radiation_source     'Enhance (Cu) X-ray Source'
_diffrn_radiation_monochromator     graphite
_diffrn_measurement_device_type     'Oxford Diffraction Xcalibur Eos Gemini'
_diffrn_measurement_method     \w
_diffrn_detector_area_resol_mean     16.1500
_diffrn_reflns_number     6315
_diffrn_reflns_av_R_equivalents     0.0133
_diffrn_reflns_av_sigmaI/netI     0.0176
_diffrn_reflns_theta_min     4.00
_diffrn_reflns_theta_max     71.72
_diffrn_reflns_theta_full     67.50
_diffrn_measured_fraction_theta_max     0.966
_diffrn_measured_fraction_theta_full     0.992
_diffrn_reflns_limit_h_min     -10
_diffrn_reflns_limit_h_max     10
_diffrn_reflns_limit_k_min     -12
_diffrn_reflns_limit_k_max     11
_diffrn_reflns_limit_l_min     -13
_diffrn_reflns_limit_l_max     9
_refine_special_details
;
Refinement of <i>F</i>^2^ against ALL reflections. The weighted <i>R</i>-factor
<i>wR</i> and goodness of fit <i>S</i> are based on <i>F</i>^2^, conventional
<i>R</i>-factors <i>R</i> are based on <i>F</i>, with <i>F</i> set to zero for
negative <i>F</i>^2^. The threshold expression of <i>F</i>^2^ >
2\s(<i>F</i>^2^) is used only for calculating <i>R</i>-factors(gt) <i>etc</i>.
and is not relevant to the choice of reflections for refinement.
<i>R</i>-factors based on <i>F</i>^2^ are statistically about twice as large
as those based on <i>F</i>, and <i>R</i>- factors based on ALL data will be
even larger.
;
_reflns_number_total     3765
_reflns_number_gt     3382
_reflns_threshold_expression     I>2\s(I)
_refine_ls_structure_factor_coef     Fsqd
_refine_ls_matrix_type     full
_refine_ls_R_factor_all     0.0463
_refine_ls_R_factor_gt     0.0423
_refine_ls_wR_factor_gt     0.1174
_refine_ls_wR_factor_ref     0.1215
_refine_ls_goodness_of_fit_ref     1.036
_refine_ls_restrained_S_all     1.036
_refine_ls_number_reflns     3765
_refine_ls_number_parameters     288
_refine_ls_number_restraints     0
_refine_ls_hydrogen_treatment     mixed
_refine_ls_weighting_scheme     calc
_refine_ls_weighting_details
         'calc w=1/[\s^2^(Fo^2^)+(0.0685P)^2^+0.1908P] where P=(Fo^2^+2Fc^2^)/3'
_atom_sites_solution_hydrogens     geom
_atom_sites_solution_primary     direct
_atom_sites_solution_secondary     difmap
_refine_ls_shift/su_max     0.001
_refine_ls_shift/su_max_lt     0.001
_refine_ls_shift/su_mean     0.000
_refine_diff_density_max     0.200
_refine_diff_density_min     -0.196
_refine_ls_extinction_method     none
_refine_ls_extinction_coef     ?
loop_
    _atom_type_symbol
    _atom_type_description
    _atom_type_scat_dispersion_real
    _atom_type_scat_dispersion_imag
    _atom_type_scat_source
    C C 0.0181 0.0091 ' International Tables Vol C Tables 4.2.6.8 and 6.1.1.4'
    H H 0.0000 0.0000 ' International Tables Vol C Tables 4.2.6.8 and 6.1.1.4'
    F F 0.0727 0.0534 ' International Tables Vol C Tables 4.2.6.8 and 6.1.1.4'
    N N 0.0311 0.0180 ' International Tables Vol C Tables 4.2.6.8 and 6.1.1.4'
    O O 0.0492 0.0322 ' International Tables Vol C Tables 4.2.6.8 and 6.1.1.4'
_computing_data_collection     'CrysAlis PRO (Oxford Diffraction, 2010)'
_computing_cell_refinement     'CrysAlis PRO (Oxford Diffraction, 2010)'
_computing_data_reduction     'CrysAlis RED (Oxford Diffraction, 2010)'
_computing_structure_solution     'SHELXS97 (Sheldrick, 2008)'
_computing_structure_refinement     'SHELXL97 (Sheldrick, 2008)'
_computing_molecular_graphics
                              'ORTEP-3 (Farrugia, 1997) and PLATON (Spek, 2009)'
_computing_publication_material     'PLATON (Spek, 2009)'
loop_
    _atom_site_type_symbol
    _atom_site_label
    _atom_site_fract_x
    _atom_site_fract_y
    _atom_site_fract_z
    _atom_site_U_iso_or_equiv
    _atom_site_thermal_displace_type
    _atom_site_calc_flag
    _atom_site_refinement_flags
    _atom_site_occupancy
    _atom_site_disorder_assembly
    _atom_site_disorder_group
    F F4 0.97668(13) -0.28116(12) 0.54415(10) 0.0786(4) Uani d . 1.000 . .
    N N1 0.92907(12) 0.16988(11) 0.12069(9) 0.0359(3) Uani d . 1.000 . .
    N N3 1.18158(12) 0.09894(11) 0.08946(10) 0.0391(3) Uani d . 1.000 . .
    N N10 1.01571(15) 0.48776(13) -0.23133(12) 0.0521(4) Uani d . 1.000 . .
    N N13 1.31915(15) 0.39690(13) -0.26380(11) 0.0501(4) Uani d . 1.000 . .
    C C2 1.04372(15) 0.08612(13) 0.15819(11) 0.0369(4) Uani d . 1.000 . .
    C C4 1.15633(15) 0.19490(13) 0.00436(11) 0.0368(4) Uani d . 1.000 . .
    C C5 1.00239(15) 0.24120(13) 0.02073(11) 0.0358(4) Uani d . 1.000 . .
    C C6 0.94466(15) 0.34434(13) -0.05427(12) 0.0372(4) Uani d . 1.000 . .
    C C7 0.79054(17) 0.40253(15) -0.03881(14) 0.0457(4) Uani d . 1.000 . .
    C C8 0.75310(18) 0.49897(16) -0.11884(15) 0.0532(5) Uani d . 1.000 . .
    C C9 0.8689(2) 0.53716(17) -0.21396(16) 0.0584(5) Uani d . 1.000 . .
    C C11 1.05532(16) 0.39312(13) -0.15231(12) 0.0394(4) Uani d . 1.000 . .
    C C12 1.21950(16) 0.34406(14) -0.17030(12) 0.0400(4) Uani d . 1.000 . .
    C C14 1.46849(18) 0.35781(17) -0.27695(15) 0.0551(5) Uani d . 1.000 . .
    C C15 1.52874(18) 0.26431(17) -0.20121(15) 0.0529(5) Uani d . 1.000 . .
    C C16 1.42936(16) 0.20624(16) -0.10893(13) 0.0456(4) Uani d . 1.000 . .
    C C17 1.27071(15) 0.24631(14) -0.09146(12) 0.0380(4) Uani d . 1.000 . .
    C C18 0.76897(14) 0.19088(13) 0.18319(11) 0.0353(3) Uani d . 1.000 . .
    C C19 0.66066(16) 0.13798(15) 0.13745(13) 0.0433(4) Uani d . 1.000 . .
    C C20 0.50721(17) 0.15814(17) 0.19911(14) 0.0515(5) Uani d . 1.000 . .
    C C21 0.46428(17) 0.22966(18) 0.30488(15) 0.0545(5) Uani d . 1.000 . .
    C C22 0.57309(18) 0.28226(17) 0.34889(14) 0.0540(5) Uani d . 1.000 . .
    C C23 0.72683(17) 0.26361(14) 0.28769(13) 0.0441(4) Uani d . 1.000 . .
    C C24 1.01826(15) -0.00849(13) 0.26178(12) 0.0383(4) Uani d . 1.000 . .
    C C25 0.88803(18) -0.07485(15) 0.29655(13) 0.0458(4) Uani d . 1.000 . .
    C C26 0.87439(19) -0.16753(16) 0.39112(14) 0.0518(5) Uani d . 1.000 . .
    C C27 0.99130(19) -0.19174(16) 0.45003(14) 0.0525(5) Uani d . 1.000 . .
    C C28 1.12160(18) -0.12905(18) 0.41907(15) 0.0563(5) Uani d . 1.000 . .
    C C29 1.13416(16) -0.03709(16) 0.32457(14) 0.0483(5) Uani d . 1.000 . .
    O O1W 0.26297(19) 0.49467(15) 0.50499(13) 0.0729(5) Uani d . 1.000 . .
    H H7 0.71305 0.37486 0.02691 0.0549 Uiso calc R 1.000 . .
    H H8 0.64960 0.53925 -0.10958 0.0639 Uiso calc R 1.000 . .
    H H9 0.84085 0.60287 -0.27007 0.0701 Uiso calc R 1.000 . .
    H H14 1.53858 0.39588 -0.34194 0.0662 Uiso calc R 1.000 . .
    H H15 1.63700 0.24125 -0.21342 0.0636 Uiso calc R 1.000 . .
    H H16 1.46717 0.13990 -0.05757 0.0547 Uiso calc R 1.000 . .
    H H19 0.69131 0.08871 0.06496 0.0519 Uiso calc R 1.000 . .
    H H20 0.43144 0.12293 0.16887 0.0618 Uiso calc R 1.000 . .
    H H21 0.35903 0.24259 0.34746 0.0654 Uiso calc R 1.000 . .
    H H22 0.54251 0.33145 0.42142 0.0647 Uiso calc R 1.000 . .
    H H23 0.80214 0.30036 0.31725 0.0529 Uiso calc R 1.000 . .
    H H25 0.80786 -0.05634 0.25498 0.0549 Uiso calc R 1.000 . .
    H H26 0.78593 -0.21339 0.41473 0.0621 Uiso calc R 1.000 . .
    H H28 1.20088 -0.14836 0.46145 0.0675 Uiso calc R 1.000 . .
    H H29 1.22349 0.00773 0.30171 0.0580 Uiso calc R 1.000 . .
    H H1W 0.260(3) 0.470(3) 0.588(3) 0.115(9) Uiso d . 1.000 . .
    H H2W 0.161(4) 0.521(3) 0.507(3) 0.115(10) Uiso d . 1.000 . .
loop_
    _atom_site_aniso_label
    _atom_site_aniso_U_11
    _atom_site_aniso_U_22
    _atom_site_aniso_U_33
    _atom_site_aniso_U_12
    _atom_site_aniso_U_13
    _atom_site_aniso_U_23
    F4 0.0789(7) 0.0849(8) 0.0670(7) -0.0159(6) -0.0147(5) 0.0469(6)
    N1 0.0323(5) 0.0407(6) 0.0329(5) -0.0076(4) -0.0042(4) 0.0066(4)
    N3 0.0338(5) 0.0466(6) 0.0347(6) -0.0061(5) -0.0048(4) 0.0066(5)
    N10 0.0500(7) 0.0548(7) 0.0476(7) -0.0085(6) -0.0071(6) 0.0181(6)
    N13 0.0477(7) 0.0549(7) 0.0423(7) -0.0139(6) 0.0011(5) 0.0114(5)
    C2 0.0354(7) 0.0406(7) 0.0339(6) -0.0068(5) -0.0064(5) 0.0039(5)
    C4 0.0339(6) 0.0431(7) 0.0327(6) -0.0092(5) -0.0049(5) 0.0032(5)
    C5 0.0351(7) 0.0405(7) 0.0312(6) -0.0105(5) -0.0044(5) 0.0036(5)
    C6 0.0367(7) 0.0397(7) 0.0351(7) -0.0090(5) -0.0071(5) 0.0033(5)
    C7 0.0391(7) 0.0484(8) 0.0470(8) -0.0078(6) -0.0062(6) 0.0098(6)
    C8 0.0433(8) 0.0537(9) 0.0601(10) -0.0023(7) -0.0123(7) 0.0129(7)
    C9 0.0563(9) 0.0576(9) 0.0580(10) -0.0043(7) -0.0143(7) 0.0240(8)
    C11 0.0428(7) 0.0399(7) 0.0351(7) -0.0103(5) -0.0071(5) 0.0056(5)
    C12 0.0416(7) 0.0430(7) 0.0338(6) -0.0125(6) -0.0028(5) 0.0029(5)
    C14 0.0451(8) 0.0644(10) 0.0483(8) -0.0177(7) 0.0070(7) 0.0100(7)
    C15 0.0373(8) 0.0648(10) 0.0515(9) -0.0111(7) 0.0017(6) 0.0001(7)
    C16 0.0380(7) 0.0548(8) 0.0419(7) -0.0089(6) -0.0046(6) 0.0028(6)
    C17 0.0359(7) 0.0444(7) 0.0331(6) -0.0109(5) -0.0041(5) 0.0004(5)
    C18 0.0319(6) 0.0381(6) 0.0333(6) -0.0071(5) -0.0036(5) 0.0088(5)
    C19 0.0395(7) 0.0519(8) 0.0383(7) -0.0120(6) -0.0064(5) 0.0036(6)
    C20 0.0367(7) 0.0685(10) 0.0508(9) -0.0165(7) -0.0106(6) 0.0108(7)
    C21 0.0335(7) 0.0713(10) 0.0498(9) -0.0014(7) 0.0024(6) 0.0092(7)
    C22 0.0498(9) 0.0608(9) 0.0434(8) -0.0001(7) 0.0012(6) -0.0046(7)
    C23 0.0432(7) 0.0471(7) 0.0413(7) -0.0075(6) -0.0076(6) -0.0007(6)
    C24 0.0384(7) 0.0398(7) 0.0328(6) -0.0035(5) -0.0029(5) 0.0039(5)
    C25 0.0512(8) 0.0472(8) 0.0424(7) -0.0147(6) -0.0150(6) 0.0086(6)
    C26 0.0563(9) 0.0503(8) 0.0488(8) -0.0194(7) -0.0087(7) 0.0118(7)
    C27 0.0566(9) 0.0513(8) 0.0429(8) -0.0032(7) -0.0046(7) 0.0181(7)
    C28 0.0437(8) 0.0697(10) 0.0507(9) -0.0003(7) -0.0105(7) 0.0206(8)
    C29 0.0350(7) 0.0579(9) 0.0474(8) -0.0049(6) -0.0047(6) 0.0143(7)
    O1W 0.0730(9) 0.0857(10) 0.0516(8) -0.0067(7) -0.0022(6) 0.0075(6)
_geom_special_details
;
Bond distances, angles <i>etc</i>. have been calculated using the rounded
fractional coordinates. All su's are estimated from the variances of the
(full) variance-covariance matrix. The cell e.s.d.'s are taken into account in
the estimation of distances, angles and torsion angles
;
loop_
    _geom_bond_atom_site_label_1
    _geom_bond_atom_site_label_2
    _geom_bond_site_symmetry_1
    _geom_bond_site_symmetry_2
    _geom_bond_distance
    _geom_bond_publ_flag
    F4 C27 . . 1.358(2) no
    O1W H1W . . 0.96(3) no
    O1W H2W . . 0.92(4) no
    N1 C18 . . 1.4386(17) no
    N1 C2 . . 1.3821(17) no
    N1 C5 . . 1.3883(16) no
    N3 C4 . . 1.3716(17) no
    N3 C2 . . 1.3164(18) no
    N10 C11 . . 1.3516(19) no
    N10 C9 . . 1.322(2) no
    N13 C12 . . 1.3524(19) no
    N13 C14 . . 1.325(2) no
    C2 C24 . . 1.4721(18) no
    C4 C5 . . 1.374(2) no
    C4 C17 . . 1.4353(19) no
    C5 C6 . . 1.4369(19) no
    C6 C11 . . 1.4201(19) no
    C6 C7 . . 1.407(2) no
    C7 C8 . . 1.365(2) no
    C8 C9 . . 1.388(2) no
    C11 C12 . . 1.465(2) no
    C12 C17 . . 1.408(2) no
    C14 C15 . . 1.392(2) no
    C15 C16 . . 1.367(2) no
    C16 C17 . . 1.401(2) no
    C18 C23 . . 1.3787(19) no
    C18 C19 . . 1.387(2) no
    C19 C20 . . 1.384(2) no
    C20 C21 . . 1.384(2) no
    C21 C22 . . 1.378(2) no
    C22 C23 . . 1.384(2) no
    C24 C29 . . 1.396(2) no
    C24 C25 . . 1.392(2) no
    C25 C26 . . 1.383(2) no
    C26 C27 . . 1.371(2) no
    C27 C28 . . 1.369(2) no
    C28 C29 . . 1.378(2) no
    C7 H7 . . 0.9500 no
    C8 H8 . . 0.9500 no
    C9 H9 . . 0.9500 no
    C14 H14 . . 0.9500 no
    C15 H15 . . 0.9500 no
    C16 H16 . . 0.9500 no
    C19 H19 . . 0.9500 no
    C20 H20 . . 0.9500 no
    C21 H21 . . 0.9500 no
    C22 H22 . . 0.9500 no
    C23 H23 . . 0.9500 no
    C25 H25 . . 0.9500 no
    C26 H26 . . 0.9500 no
    C28 H28 . . 0.9500 no
    C29 H29 . . 0.9500 no
loop_
    _geom_angle_atom_site_label_1
    _geom_angle_atom_site_label_2
    _geom_angle_atom_site_label_3
    _geom_angle_site_symmetry_1
    _geom_angle_site_symmetry_2
    _geom_angle_site_symmetry_3
    _geom_angle
    _geom_angle_publ_flag
    H1W O1W H2W . . . 102(3) no
    C2 N1 C18 . . . 126.14(10) no
    C5 N1 C18 . . . 127.06(11) no
    C2 N1 C5 . . . 106.32(11) no
    C2 N3 C4 . . . 104.84(11) no
    C9 N10 C11 . . . 117.97(14) no
    C12 N13 C14 . . . 118.04(13) no
    N1 C2 N3 . . . 112.21(11) no
    N1 C2 C24 . . . 125.07(12) no
    N3 C2 C24 . . . 122.72(12) no
    N3 C4 C5 . . . 111.71(11) no
    N3 C4 C17 . . . 126.82(12) no
    C5 C4 C17 . . . 121.46(12) no
    N1 C5 C6 . . . 131.96(13) no
    C4 C5 C6 . . . 123.11(12) no
    N1 C5 C4 . . . 104.91(11) no
    C5 C6 C11 . . . 116.29(12) no
    C7 C6 C11 . . . 117.27(12) no
    C5 C6 C7 . . . 126.43(13) no
    C6 C7 C8 . . . 119.59(14) no
    C7 C8 C9 . . . 118.83(16) no
    N10 C9 C8 . . . 124.07(16) no
    N10 C11 C12 . . . 116.99(12) no
    C6 C11 C12 . . . 120.77(12) no
    N10 C11 C6 . . . 122.22(13) no
    N13 C12 C11 . . . 117.77(12) no
    C11 C12 C17 . . . 120.63(12) no
    N13 C12 C17 . . . 121.60(13) no
    N13 C14 C15 . . . 123.90(15) no
    C14 C15 C16 . . . 118.82(15) no
    C15 C16 C17 . . . 118.81(14) no
    C4 C17 C12 . . . 117.64(13) no
    C4 C17 C16 . . . 123.59(13) no
    C12 C17 C16 . . . 118.76(13) no
    N1 C18 C19 . . . 119.61(11) no
    N1 C18 C23 . . . 118.92(12) no
    C19 C18 C23 . . . 121.47(13) no
    C18 C19 C20 . . . 118.93(13) no
    C19 C20 C21 . . . 119.92(15) no
    C20 C21 C22 . . . 120.50(15) no
    C21 C22 C23 . . . 120.18(15) no
    C18 C23 C22 . . . 118.99(14) no
    C2 C24 C25 . . . 123.33(13) no
    C2 C24 C29 . . . 117.98(13) no
    C25 C24 C29 . . . 118.63(13) no
    C24 C25 C26 . . . 120.54(15) no
    C25 C26 C27 . . . 118.54(16) no
    F4 C27 C26 . . . 118.50(15) no
    C26 C27 C28 . . . 123.04(15) no
    F4 C27 C28 . . . 118.46(15) no
    C27 C28 C29 . . . 117.95(15) no
    C24 C29 C28 . . . 121.30(14) no
    C8 C7 H7 . . . 120.00 no
    C6 C7 H7 . . . 120.00 no
    C9 C8 H8 . . . 121.00 no
    C7 C8 H8 . . . 121.00 no
    N10 C9 H9 . . . 118.00 no
    C8 C9 H9 . . . 118.00 no
    N13 C14 H14 . . . 118.00 no
    C15 C14 H14 . . . 118.00 no
    C16 C15 H15 . . . 121.00 no
    C14 C15 H15 . . . 121.00 no
    C15 C16 H16 . . . 121.00 no
    C17 C16 H16 . . . 121.00 no
    C20 C19 H19 . . . 121.00 no
    C18 C19 H19 . . . 121.00 no
    C19 C20 H20 . . . 120.00 no
    C21 C20 H20 . . . 120.00 no
    C22 C21 H21 . . . 120.00 no
    C20 C21 H21 . . . 120.00 no
    C21 C22 H22 . . . 120.00 no
    C23 C22 H22 . . . 120.00 no
    C22 C23 H23 . . . 121.00 no
    C18 C23 H23 . . . 121.00 no
    C24 C25 H25 . . . 120.00 no
    C26 C25 H25 . . . 120.00 no
    C27 C26 H26 . . . 121.00 no
    C25 C26 H26 . . . 121.00 no
    C27 C28 H28 . . . 121.00 no
    C29 C28 H28 . . . 121.00 no
    C24 C29 H29 . . . 119.00 no
    C28 C29 H29 . . . 119.00 no
loop_
    _geom_torsion_atom_site_label_1
    _geom_torsion_atom_site_label_2
    _geom_torsion_atom_site_label_3
    _geom_torsion_atom_site_label_4
    _geom_torsion_site_symmetry_1
    _geom_torsion_site_symmetry_2
    _geom_torsion_site_symmetry_3
    _geom_torsion_site_symmetry_4
    _geom_torsion
    _geom_torsion_publ_flag
    C5 N1 C2 N3 . . . . -0.42(15) no
    C5 N1 C2 C24 . . . . -179.84(12) no
    C18 N1 C2 N3 . . . . -172.89(12) no
    C18 N1 C2 C24 . . . . 7.7(2) no
    C2 N1 C5 C4 . . . . 0.35(14) no
    C2 N1 C5 C6 . . . . -178.18(14) no
    C18 N1 C5 C4 . . . . 172.74(12) no
    C18 N1 C5 C6 . . . . -5.8(2) no
    C2 N1 C18 C19 . . . . -107.55(15) no
    C2 N1 C18 C23 . . . . 72.48(17) no
    C5 N1 C18 C19 . . . . 81.51(17) no
    C5 N1 C18 C23 . . . . -98.46(16) no
    C4 N3 C2 N1 . . . . 0.29(15) no
    C4 N3 C2 C24 . . . . 179.73(12) no
    C2 N3 C4 C5 . . . . -0.05(14) no
    C2 N3 C4 C17 . . . . 179.34(13) no
    C11 N10 C9 C8 . . . . 0.8(2) no
    C9 N10 C11 C6 . . . . 1.3(2) no
    C9 N10 C11 C12 . . . . -177.42(14) no
    C14 N13 C12 C11 . . . . 176.69(13) no
    C14 N13 C12 C17 . . . . -2.6(2) no
    C12 N13 C14 C15 . . . . 0.9(2) no
    N1 C2 C24 C25 . . . . 33.4(2) no
    N1 C2 C24 C29 . . . . -149.58(14) no
    N3 C2 C24 C25 . . . . -146.01(14) no
    N3 C2 C24 C29 . . . . 31.05(19) no
    N3 C4 C5 N1 . . . . -0.20(15) no
    N3 C4 C5 C6 . . . . 178.50(12) no
    C17 C4 C5 N1 . . . . -179.62(12) no
    C17 C4 C5 C6 . . . . -0.9(2) no
    N3 C4 C17 C12 . . . . 179.23(13) no
    N3 C4 C17 C16 . . . . -2.0(2) no
    C5 C4 C17 C12 . . . . -1.4(2) no
    C5 C4 C17 C16 . . . . 177.37(14) no
    N1 C5 C6 C7 . . . . 2.4(2) no
    N1 C5 C6 C11 . . . . -178.60(13) no
    C4 C5 C6 C7 . . . . -175.86(14) no
    C4 C5 C6 C11 . . . . 3.10(19) no
    C5 C6 C7 C8 . . . . -179.24(14) no
    C11 C6 C7 C8 . . . . 1.8(2) no
    C5 C6 C11 N10 . . . . 178.39(13) no
    C5 C6 C11 C12 . . . . -2.95(19) no
    C7 C6 C11 N10 . . . . -2.6(2) no
    C7 C6 C11 C12 . . . . 176.11(13) no
    C6 C7 C8 C9 . . . . 0.0(2) no
    C7 C8 C9 N10 . . . . -1.4(3) no
    N10 C11 C12 N13 . . . . 0.22(19) no
    N10 C11 C12 C17 . . . . 179.47(13) no
    C6 C11 C12 N13 . . . . -178.51(13) no
    C6 C11 C12 C17 . . . . 0.7(2) no
    N13 C12 C17 C4 . . . . -179.27(13) no
    N13 C12 C17 C16 . . . . 1.9(2) no
    C11 C12 C17 C4 . . . . 1.5(2) no
    C11 C12 C17 C16 . . . . -177.36(13) no
    N13 C14 C15 C16 . . . . 1.5(3) no
    C14 C15 C16 C17 . . . . -2.1(2) no
    C15 C16 C17 C4 . . . . -178.24(14) no
    C15 C16 C17 C12 . . . . 0.6(2) no
    N1 C18 C19 C20 . . . . 179.50(13) no
    C23 C18 C19 C20 . . . . -0.5(2) no
    N1 C18 C23 C22 . . . . -179.07(13) no
    C19 C18 C23 C22 . . . . 1.0(2) no
    C18 C19 C20 C21 . . . . -0.3(2) no
    C19 C20 C21 C22 . . . . 0.6(3) no
    C20 C21 C22 C23 . . . . -0.2(3) no
    C21 C22 C23 C18 . . . . -0.6(2) no
    C2 C24 C25 C26 . . . . 176.81(13) no
    C29 C24 C25 C26 . . . . -0.2(2) no
    C2 C24 C29 C28 . . . . -177.09(14) no
    C25 C24 C29 C28 . . . . 0.1(2) no
    C24 C25 C26 C27 . . . . 0.4(2) no
    C25 C26 C27 F4 . . . . 178.94(14) no
    C25 C26 C27 C28 . . . . -0.5(2) no
    F4 C27 C28 C29 . . . . -179.07(15) no
    C26 C27 C28 C29 . . . . 0.3(3) no
    C27 C28 C29 C24 . . . . -0.2(2) no
loop_
    _geom_hbond_atom_site_label_D
    _geom_hbond_atom_site_label_H
    _geom_hbond_atom_site_label_A
    _geom_hbond_site_symmetry_A
    _geom_hbond_distance_DH
    _geom_hbond_distance_HA
    _geom_hbond_distance_DA
    _geom_hbond_angle_DHA
    _geom_hbond_publ_flag
    O1W H1W N10 1_456 0.96(3) 2.62(3) 3.282(2) 127(2) yes
    O1W H1W N13 1_456 0.96(3) 1.97(3) 2.902(2) 163(3) yes
    O1W H2W F4 1_465 0.92(4) 2.41(3) 3.159(2) 139(3) yes
    C9 H9 F4 1_564 0.95 2.49 3.248(2) 136 yes
    C14 H14 O1W 2_765 0.95 2.56 3.510(2) 176 yes
    C19 H19 N3 2_755 0.95 2.61 3.5209(19) 162 yes
_iucr_refine_instructions_details
;
;
