# Supplementary material for: 2-(4-Fluoro­phen­yl)-1-phenyl-1H-imidazo[4,5-f][1,10]phenanthroline monohydrate
Source: Acta Crystallogr Sect E Struct Rep Online. 2011 Jul 9;67(Pt 8):o1965. doi: 10.1107/S1600536811026328 (PMC3212347; doi:10.1107/S1600536811026328)
Supplement: Supplementary file 2 [file e-67-o1965-Isup2.hkl]

#
# h,k,l, Fc-squared, Fo-squared, sigma(Fo-squared) and status flag
#
data_I
_shelx_title ' v2 in P -1 Z=2 C25H15FN4H2O'
_shelx_refln_list_code          4
_shelx_F_calc_maximum       77.13
_exptl_crystal_F_000       424.00
_reflns_d_resolution_high  0.8119
 
loop_
 _symmetry_equiv_pos_as_xyz
 'x, y, z'
 '-x, -y, -z'
 
_cell_length_a     9.0103
_cell_length_b    10.0946
_cell_length_c    11.3994
_cell_angle_alpha  86.987
_cell_angle_beta   75.950
_cell_angle_gamma  82.396
 
_shelx_F_squared_multiplier     1.000
 
loop_
 _refln_index_h
 _refln_index_k
 _refln_index_l
 _refln_F_squared_calc
 _refln_F_squared_meas
 _refln_F_squared_sigma
 _refln_observed_status
   2   0   0     1110.72      930.42      4.81 o
   3   0   0       36.08       32.53      1.14 o
   4   0   0     2061.01     2112.66     11.26 o
   5   0   0        2.76        2.08      0.71 o
   6   0   0       49.99       55.89      1.60 o
   7   0   0       62.98       62.98      2.21 o
   8   0   0       30.31       32.38      1.88 o
   9   0   0       21.82       19.97      1.42 o
  10   0   0       15.33       22.69      1.43 o
 -10   1   0        2.68        3.24      0.54 o
  -9   1   0        7.47        9.25      0.98 o
  -8   1   0       70.78       63.26      2.61 o
  -7   1   0      107.43      104.76      2.38 o
  -6   1   0       39.49       38.41      1.34 o
  -5   1   0       13.13       22.39      1.37 o
  -4   1   0     1096.81     1132.40      8.45 o
  -2   1   0     1610.80     1401.78      6.50 o
  -1   1   0     1082.30     1016.11      4.30 o
   0   1   0       26.52       23.34      0.51 o
   1   1   0       81.31       74.20      0.77 o
   2   1   0      154.31      126.45      1.15 o
   3   1   0      836.55      802.05      2.65 o
   4   1   0      483.78      443.12      2.74 o
   5   1   0        0.49        0.50      0.16 o
   6   1   0      128.06      117.34      4.31 o
   7   1   0       38.69       36.85      1.41 o
   8   1   0       31.19       28.54      1.75 o
   9   1   0        8.03        6.96      0.87 o
  10   1   0        0.01       -0.03      0.24 o
 -10   2   0        2.01        1.96      0.41 o
  -9   2   0        4.64        6.07      0.81 o
  -8   2   0      116.64      105.62      3.62 o
  -7   2   0        0.24        0.30      0.16 o
  -6   2   0       13.29       12.33      1.15 o
  -5   2   0        0.40       -0.08      0.23 o
  -4   2   0     1251.05     1345.57      9.51 o
  -3   2   0       41.07       50.10      5.87 o
  -2   2   0      552.86      512.01      3.30 o
  -1   2   0      762.26      724.86      4.32 o
   0   2   0     1817.07     1721.09      6.26 o
   1   2   0     2316.62     2090.55      5.00 o
   2   2   0     2955.71     2728.75     25.54 o
   3   2   0        3.21        3.37      0.17 o
   4   2   0       43.54       48.03      0.93 o
   5   2   0        8.04        5.79      0.41 o
   6   2   0        0.76        4.65      0.81 o
   7   2   0        5.47        4.53      0.75 o
   8   2   0       32.82       29.37      1.78 o
   9   2   0       12.77       11.10      1.07 o
  10   2   0        7.05        8.35      0.80 o
 -10   3   0        0.14        0.03      0.17 o
  -9   3   0        9.30        5.98      0.79 o
  -8   3   0       43.91       32.96      2.04 o
  -7   3   0        0.03        0.30      0.18 o
  -6   3   0        2.31        1.47      0.43 o
  -5   3   0       63.80       68.24      1.75 o
  -4   3   0       20.48       31.62      1.52 o
  -3   3   0      120.41      141.53      1.94 o
  -2   3   0      262.35      258.97      2.32 o
  -1   3   0       29.82       37.42      0.92 o
   0   3   0     2150.03     2016.00      5.94 o
   1   3   0      478.02      475.49      2.32 o
   2   3   0      111.33      117.48      1.98 o
   3   3   0       16.40       22.17      2.73 o
   4   3   0        3.06        4.55      0.40 o
   5   3   0        9.66       10.91      0.65 o
   6   3   0        0.00        3.94      4.36 o
   7   3   0       43.08       61.54      2.77 o
   8   3   0       46.03       45.96      2.19 o
   9   3   0        2.37        2.54      0.54 o
  10   3   0        7.33        8.52      0.79 o
  -9   4   0        0.94        0.85      0.24 o
  -8   4   0        9.87        7.03      0.95 o
  -7   4   0      247.76      222.67      5.45 o
  -6   4   0      103.88      100.87      5.41 o
  -5   4   0      209.33      244.51      3.41 o
  -4   4   0      714.46      750.37     27.76 o
  -3   4   0        8.80        9.46      0.62 o
  -2   4   0      211.33      219.57      5.07 o
   0   4   0      225.97      220.59      2.29 o
   1   4   0       34.77       26.01      1.08 o
   2   4   0       14.28       13.60      0.47 o
   3   4   0     1148.29     1209.09      6.26 o
   4   4   0      665.88      703.62      5.20 o
   5   4   0       10.93       10.59      2.08 o
   6   4   0      415.60      409.30      5.99 o
   7   4   0      574.82      563.96      7.59 o
   8   4   0      552.23      540.48      7.55 o
   9   4   0       20.44       18.23      1.31 o
  10   4   0        1.13        0.33      0.22 o
  -9   5   0        5.17        6.16      0.60 o
  -8   5   0        3.27        2.77      0.41 o
  -7   5   0        0.60        0.71      0.39 o
  -6   5   0       37.19       36.24      2.22 o
  -5   5   0       12.04       11.10      1.11 o
  -4   5   0      141.18      150.33      3.63 o
  -3   5   0       41.02       51.62      2.02 o
  -2   5   0      142.16      150.07      3.25 o
  -1   5   0       18.39       18.02      1.10 o
   0   5   0        0.38        2.47      0.33 o
   1   5   0      131.18      125.69      7.69 o
   2   5   0        7.81        7.78      0.52 o
   3   5   0      171.47      163.22      3.70 o
   4   5   0      462.65      432.56     14.53 o
   5   5   0       16.30       15.68      0.88 o
   6   5   0        7.49        8.48      0.68 o
   7   5   0       10.20       13.30      0.84 o
   8   5   0       17.14       21.68      1.52 o
   9   5   0        9.99       10.38      0.95 o
  10   5   0        0.90        0.41      0.16 o
  -8   6   0        6.71        6.75      0.52 o
  -7   6   0        0.03        0.07      0.17 o
  -6   6   0       70.43       69.77      3.04 o
  -5   6   0        6.20        7.16      0.68 o
  -4   6   0        0.01        1.01      1.15 o
  -3   6   0       28.25       29.15      1.67 o
  -2   6   0       98.91       99.80      2.93 o
  -1   6   0      177.58      191.13      3.95 o
   0   6   0       43.66       44.17      1.33 o
   1   6   0        5.06        6.47      0.51 o
   2   6   0      297.11      310.99     16.07 o
   3   6   0      118.34      120.92      3.47 o
   4   6   0       41.33       39.52      2.10 o
   5   6   0        0.86        1.60      0.52 o
   6   6   0       46.08       37.38      1.17 o
   7   6   0       81.11       90.36      3.09 o
   8   6   0       73.72       74.13      2.68 o
   9   6   0        3.72        2.05      0.44 o
  -8   7   0        0.13        0.21      0.18 o
  -7   7   0        9.75        9.25      0.99 o
  -6   7   0        1.04        1.19      0.47 o
  -5   7   0       72.18       68.73      3.19 o
  -4   7   0      182.51      178.76     10.97 o
  -3   7   0        0.00        0.20      0.21 o
  -2   7   0        2.81        3.07      0.61 o
  -1   7   0       48.96       51.33      2.22 o
   0   7   0      103.92      120.41      3.34 o
   1   7   0        5.21        8.37      0.64 o
   2   7   0       44.20       45.51      1.48 o
   3   7   0       68.70       72.38      2.87 o
   4   7   0       17.81       15.35      1.39 o
   5   7   0       10.86        9.42      0.74 o
   6   7   0      133.64      132.58      3.76 o
   7   7   0       14.27       13.61      1.20 o
   8   7   0        2.17        1.00      0.38 o
   9   7   0        3.16        4.46      0.39 o
  -7   8   0        0.00        0.25      0.23 o
  -6   8   0       12.43       12.61      1.17 o
  -5   8   0       12.02       12.55      1.33 o
  -4   8   0      297.00      275.07      6.28 o
  -3   8   0       20.36       18.38      1.65 o
  -2   8   0       17.89       18.87      0.87 o
  -1   8   0      259.62      263.55      3.75 o
   0   8   0      108.29      109.51      3.42 o
   1   8   0       84.85       93.48      3.08 o
   2   8   0        5.55        6.17      0.90 o
   3   8   0      148.04      143.26      4.24 o
   4   8   0        0.85        1.06      0.24 o
   5   8   0        7.77        5.94      0.81 o
   6   8   0        0.76        0.42      0.34 o
   7   8   0       18.48       19.59      1.35 o
   8   8   0        0.47        0.51      0.24 o
   9   8   0        2.62        2.12      0.34 o
  -6   9   0       11.38       14.22      0.99 o
  -5   9   0       42.55       48.23      2.22 o
  -4   9   0       21.96       20.26      1.61 o
  -3   9   0       73.25       69.95      3.04 o
  -2   9   0        6.02        4.87      0.82 o
  -1   9   0       14.87       13.28      0.91 o
   0   9   0       87.94       85.42      1.80 o
   1   9   0        0.72        1.04      0.28 o
   2   9   0       17.41       16.12      0.92 o
   3   9   0       54.32       51.60      1.64 o
   4   9   0       10.92        8.42      0.67 o
   5   9   0        1.68        0.95      0.39 o
   6   9   0        1.25        1.16      0.35 o
   7   9   0       30.82       32.74      1.55 o
   8   9   0        5.08        4.58      0.37 o
  -5  10   0       85.63       93.65      1.62 o
  -4  10   0        1.00        0.83      0.35 o
  -3  10   0        4.17        4.46      0.73 o
  -2  10   0       49.99       49.13      2.35 o
  -1  10   0        5.15        4.52      0.75 o
   0  10   0       16.22       18.97      1.43 o
   1  10   0       41.78       42.62      2.09 o
   2  10   0       27.83       27.20      1.68 o
   3  10   0       58.80       59.99      1.72 o
   4  10   0       37.54       40.71      1.95 o
   5  10   0        7.35        7.13      0.80 o
   6  10   0        0.44       -0.08      0.28 o
   7  10   0        5.83        6.03      0.51 o
  -3  11   0        3.79        2.80      0.44 o
  -2  11   0        8.12        8.04      0.55 o
  -1  11   0        8.28        7.79      0.57 o
   0  11   0       15.93       16.62      1.21 o
   1  11   0       18.24       20.22      1.34 o
   2  11   0       16.27       19.36      1.31 o
   3  11   0       43.05       44.73      1.92 o
   4  11   0        6.27        6.52      0.74 o
   5  11   0        0.21       -0.12      0.30 o
   6  11   0        5.98        6.34      0.54 o
  -1  12   0       10.68       11.27      0.76 o
   0  12   0       33.08       34.81      1.41 o
   1  12   0       28.78       32.78      1.40 o
   2  12   0        0.13        0.09      0.23 o
   3  12   0       16.59       17.01      0.96 o
  -3 -12   1       31.27       34.10      1.24 o
  -2 -12   1       17.99       21.17      1.05 o
  -1 -12   1        3.46        4.05      0.50 o
   0 -12   1       29.46       31.57      1.30 o
   1 -12   1       63.74       68.88      1.79 o
  -5 -11   1        3.52        3.11      0.44 o
  -4 -11   1        0.94        1.36      0.38 o
  -3 -11   1      183.51      200.72      3.86 o
  -2 -11   1       93.39      102.38      1.99 o
  -1 -11   1       11.24       13.24      0.74 o
   0 -11   1        2.22        1.87      0.30 o
   1 -11   1        2.81        2.38      0.34 o
   2 -11   1        2.33        1.58      0.26 o
   3 -11   1        9.44        8.77      0.53 o
  -6 -10   1       28.31       33.12      1.42 o
  -5 -10   1        0.15        0.57      0.26 o
  -4 -10   1       55.27       54.89      2.20 o
  -3 -10   1      174.93      185.27      2.98 o
  -2 -10   1       21.30       20.08      1.00 o
  -1 -10   1       13.00       13.43      1.63 o
   0 -10   1        5.77        5.17      0.54 o
   1 -10   1        7.66        6.07      0.83 o
   2 -10   1        0.01       -0.43      0.43 o
   3 -10   1        5.27        5.90      0.82 o
   4 -10   1        6.73        8.63      0.62 o
   5 -10   1        0.35        0.42      0.16 o
  -8  -9   1       13.26       14.49      0.84 o
  -7  -9   1      185.50      201.05      3.54 o
  -6  -9   1        9.70        9.19      0.90 o
  -5  -9   1        2.73        2.49      0.46 o
  -4  -9   1        0.61        1.01      0.28 o
  -3  -9   1      214.40      211.48      3.31 o
  -2  -9   1        1.18        1.42      0.24 o
  -1  -9   1        9.31        9.71      0.51 o
   0  -9   1        1.77        1.11      0.27 o
   1  -9   1       19.01       19.38      1.56 o
   2  -9   1        4.72        3.64      0.72 o
   3  -9   1       39.87       37.41      2.24 o
   4  -9   1       61.25       58.10      2.69 o
   5  -9   1        3.00        3.92      0.69 o
   6  -9   1        0.72        1.41      0.25 o
  -8  -8   1        0.06       -0.07      0.19 o
  -7  -8   1        3.32        2.91      0.54 o
  -6  -8   1        4.55        4.00      0.67 o
  -5  -8   1       17.77       17.09      0.95 o
  -4  -8   1        0.91        0.74      0.17 o
  -3  -8   1       82.86       83.23      1.73 o
  -2  -8   1      180.49      175.06      3.48 o
  -1  -8   1       34.14       34.81      1.94 o
   0  -8   1        3.88        5.25      0.78 o
   1  -8   1       88.44       82.64      3.01 o
   2  -8   1       13.61       13.29      0.90 o
   3  -8   1       39.24       41.08      2.42 o
   4  -8   1      208.28      200.12      5.35 o
   5  -8   1        5.72        6.65      0.98 o
   6  -8   1       15.18       15.05      1.29 o
   7  -8   1        0.31       -0.13      0.23 o
  -9  -7   1        1.23        1.69      0.36 o
  -8  -7   1        0.11        0.11      0.23 o
  -7  -7   1      135.77      137.98      3.62 o
  -6  -7   1        0.30        0.50      0.24 o
  -5  -7   1       22.07       23.52      0.71 o
  -4  -7   1        5.37        4.68      0.79 o
  -3  -7   1        5.39        4.29      0.73 o
  -2  -7   1       15.56       14.34      0.86 o
  -1  -7   1      121.13      124.82      2.49 o
   0  -7   1      100.90      108.48      3.23 o
   1  -7   1      285.86      301.26      5.47 o
   2  -7   1      207.45      205.55      4.54 o
   3  -7   1       16.23       17.59      1.36 o
   4  -7   1       24.38       25.84      1.45 o
   5  -7   1      222.02      211.97      5.56 o
   6  -7   1        7.98        7.61      1.02 o
   7  -7   1       31.46       33.17      1.84 o
   8  -7   1        1.50        1.87      0.36 o
  -9  -6   1       26.38       24.49      1.36 o
  -8  -6   1       10.75       11.74      1.04 o
  -7  -6   1      314.15      309.03      5.61 o
  -6  -6   1      121.96      109.28      1.94 o
  -5  -6   1       34.15       32.68      1.32 o
  -4  -6   1       42.25       37.54      2.02 o
  -3  -6   1      112.86      115.42      3.40 o
  -2  -6   1       12.16       10.75      0.69 o
  -1  -6   1       11.85       15.21      0.80 o
   0  -6   1      860.54      884.25      8.44 o
   1  -6   1       47.14       44.90      1.95 o
   2  -6   1       11.60       11.32      1.01 o
   3  -6   1       29.96       26.81      1.56 o
   4  -6   1       22.42       21.23      1.46 o
   5  -6   1        0.29        0.41      0.19 o
   6  -6   1        3.60        3.49      0.72 o
   7  -6   1        0.57        1.76      0.37 o
   8  -6   1        7.00        9.04      0.62 o
  -9  -5   1        3.37        4.61      0.44 o
  -8  -5   1       16.69       15.96      1.25 o
  -7  -5   1        4.68        5.33      0.77 o
  -6  -5   1      124.53      117.31      3.40 o
  -5  -5   1        3.70        4.11      0.38 o
  -4  -5   1      100.05      119.37      2.40 o
  -3  -5   1       73.36       79.75      1.46 o
  -2  -5   1       65.71       64.61      1.52 o
  -1  -5   1      200.47      209.49      2.64 o
   0  -5   1      359.97      345.31      3.37 o
   1  -5   1      492.86      553.85      6.16 o
   2  -5   1        2.63        3.17      0.49 o
   3  -5   1        0.53        0.95      0.32 o
   4  -5   1      164.10      167.06      3.79 o
   6  -5   1       28.99       25.00      1.85 o
   7  -5   1       19.93       21.43      1.68 o
   8  -5   1        2.59        2.23      0.39 o
   9  -5   1        0.05        0.06      0.19 o
 -10  -4   1        2.93        2.86      0.31 o
  -9  -4   1       63.70       65.61      2.32 o
  -8  -4   1       11.39       15.77      1.26 o
  -7  -4   1      661.62      655.24      8.15 o
  -6  -4   1       49.22       45.43      1.80 o
  -5  -4   1        9.85        8.69      0.64 o
  -4  -4   1        0.76        1.70      0.30 o
  -3  -4   1     1205.59     1263.28      7.43 o
  -2  -4   1        8.51       11.02      0.46 o
  -1  -4   1       36.53       33.01      1.64 o
   1  -4   1       64.87       75.72      1.81 o
   2  -4   1       64.34       66.46      1.34 o
   3  -4   1        7.96        5.64      0.43 o
   4  -4   1       73.90       72.55      2.96 o
   5  -4   1       39.66       44.63      2.10 o
   6  -4   1       48.59       44.56      2.22 o
   7  -4   1       43.34       32.69      2.09 o
   8  -4   1       33.05       28.44      1.84 o
   9  -4   1       18.94       17.37      1.31 o
 -10  -3   1       12.62       14.66      0.70 o
  -9  -3   1       18.93       21.49      1.38 o
  -8  -3   1       11.79       12.66      1.15 o
  -7  -3   1       43.34       39.98      2.00 o
  -6  -3   1        0.02        0.08      0.17 o
  -5  -3   1        8.79       11.24      0.69 o
  -4  -3   1       98.29      119.56      2.02 o
  -3  -3   1       26.64       32.90     11.22 o
  -2  -3   1      390.95      367.49      2.28 o
  -1  -3   1      107.40       98.04      1.14 o
   0  -3   1     1571.00     1487.77      3.70 o
   1  -3   1        2.26        2.72      1.19 o
   2  -3   1        0.71        0.45      0.13 o
   3  -3   1        6.18        6.32      0.92 o
   4  -3   1       46.91       47.31      1.25 o
   5  -3   1        0.66        0.86      0.35 o
   6  -3   1        1.97        1.17      0.42 o
   7  -3   1        0.20        0.34      0.20 o
   8  -3   1        2.55        0.88      0.35 o
   9  -3   1        4.97        4.34      0.66 o
  10  -3   1        0.96        0.96      0.29 o
 -10  -2   1        9.01       11.97      0.66 o
  -9  -2   1        0.00       -0.25      0.35 o
  -8  -2   1       79.58       75.38      2.77 o
  -7  -2   1     1108.43     1060.06     21.78 o
  -6  -2   1       63.87       69.34      1.92 o
  -5  -2   1      154.60      178.45      4.77 o
  -4  -2   1     1014.03      989.69      5.80 o
  -3  -2   1       42.59       41.26      0.61 o
  -2  -2   1      493.87      437.71      2.91 o
  -1  -2   1      396.42      366.55      6.00 o
   0  -2   1     1337.57     1260.61      5.74 o
   1  -2   1     1457.36     1394.63      6.18 o
   2  -2   1      633.16      615.07      2.72 o
   3  -2   1      603.99      621.84      2.95 o
   4  -2   1      273.89      318.12      4.05 o
   5  -2   1        3.56        3.04      0.56 o
   6  -2   1      113.97      107.59      3.32 o
   7  -2   1       23.25       23.03      0.93 o
   8  -2   1       89.84       85.77      3.23 o
   9  -2   1        3.13        4.18      0.68 o
  10  -2   1       20.35       21.77      1.33 o
 -10  -1   1        0.17        0.60      0.30 o
  -9  -1   1       10.54        9.62      0.95 o
  -8  -1   1       40.83       35.58      1.92 o
  -7  -1   1      180.16      191.54      3.39 o
  -6  -1   1      249.84      258.29     10.25 o
  -5  -1   1      289.54      311.40      3.56 o
  -4  -1   1     1496.38     1567.68      5.55 o
  -3  -1   1      557.19      536.25     20.19 o
  -2  -1   1        7.56        6.51      0.44 o
  -1  -1   1     1482.19     1386.37      5.32 o
   0  -1   1        9.07        8.45      0.36 o
   1  -1   1      571.98      573.52      8.87 o
   2  -1   1       44.68       46.95      0.77 o
   3  -1   1        2.92        6.14      0.51 o
   4  -1   1      141.47      177.46      3.27 o
   5  -1   1       96.52       98.21      2.80 o
   6  -1   1      149.66      156.38      3.93 o
   7  -1   1      291.99      269.80      5.51 o
   8  -1   1       13.53       17.88      1.05 o
   9  -1   1       96.99       95.30      3.12 o
  10  -1   1       10.09       12.61      1.06 o
 -10   0   1       15.09       17.88      1.15 o
  -9   0   1        2.08        2.40      0.36 o
  -8   0   1       26.96       25.95      2.00 o
  -7   0   1       64.01       56.29      1.80 o
  -6   0   1        0.00        0.83      0.83 o
  -5   0   1        4.78        7.48      0.56 o
  -4   0   1       59.38       48.09      2.84 o
  -2   0   1      139.69      125.45      1.94 o
  -1   0   1     1114.70      980.21      4.15 o
   0   0   1     1843.57     1524.35      3.72 o
   2   0   1     1738.54     1560.39      5.83 o
   3   0   1      258.69      236.08      2.08 o
   4   0   1      479.20      564.93      5.65 o
   5   0   1      382.31      447.04      5.82 o
   6   0   1        1.59        2.26      0.33 o
   7   0   1      288.10      281.94      5.58 o
   8   0   1      197.30      178.85      3.17 o
   9   0   1      135.67      113.86      3.44 o
  10   0   1        1.86        1.44      0.39 o
 -10   1   1        2.91        2.17      0.42 o
  -9   1   1        0.91        1.92      0.35 o
  -8   1   1       74.47       58.40      2.48 o
  -7   1   1      112.64      107.23      3.35 o
  -6   1   1        0.32        0.46      0.25 o
  -5   1   1       15.65       15.71      1.16 o
  -4   1   1      211.71      242.91      3.16 o
  -3   1   1        3.40        4.33      0.36 o
  -2   1   1       97.04      102.87      1.88 o
  -1   1   1       33.85       28.16      0.78 o
   0   1   1        0.74        8.43      0.37 o
   1   1   1      940.58      902.33      2.31 o
   2   1   1       21.24       18.73      0.30 o
   3   1   1       18.03       28.75      7.13 o
   4   1   1      266.96      297.33      3.15 o
   5   1   1       15.11       21.60      0.84 o
   6   1   1       44.96       52.26      2.21 o
   7   1   1       15.31       12.83      1.19 o
   8   1   1      310.45      276.13      8.47 o
   9   1   1        0.55        0.58      0.30 o
  10   1   1        1.46        0.49      0.29 o
 -10   2   1       27.91       29.20      1.34 o
  -9   2   1       17.39       21.02      1.43 o
  -8   2   1      218.73      207.45      5.06 o
  -7   2   1       67.92       64.80      2.31 o
  -6   2   1        0.36        0.31      0.25 o
  -5   2   1      135.53      147.29      3.64 o
  -4   2   1     1144.55     1348.83      6.62 o
  -3   2   1      192.57      216.34      2.35 o
  -2   2   1     1440.52     1377.72      3.83 o
  -1   2   1     5628.64     4678.43      8.05 o
   0   2   1     3569.44     3121.21     26.25 o
   1   2   1      966.81      892.27     12.67 o
   2   2   1      359.87      367.70      1.58 o
   3   2   1       89.61       79.18      0.79 o
   4   2   1       80.87       92.93      1.49 o
   5   2   1       36.85       27.37      0.93 o
   6   2   1       12.86       15.62      1.21 o
   7   2   1      327.80      326.00      6.05 o
   8   2   1       14.28       13.35      0.64 o
   9   2   1       24.75       25.03      1.60 o
  10   2   1        0.00        0.15      0.26 o
  -9   3   1       52.96       55.35      2.21 o
  -8   3   1       17.15       26.87      1.83 o
  -7   3   1       58.51       65.80      1.98 o
  -6   3   1       17.40       18.76      1.44 o
  -5   3   1       26.61       26.95      1.09 o
  -4   3   1      331.64      388.16      7.35 o
  -3   3   1      740.06      806.14      3.96 o
  -2   3   1      218.19      229.72      2.21 o
  -1   3   1       59.90       56.12      1.40 o
   0   3   1      354.55      331.29      2.98 o
   1   3   1      914.96      916.45      3.88 o
   2   3   1     1550.18     1480.52      4.37 o
   3   3   1      383.48      396.82      8.62 o
   4   3   1      101.29      131.15      5.45 o
   5   3   1      141.58      164.08      2.44 o
   6   3   1      432.70      438.74      4.29 o
   7   3   1       51.12       62.06      5.23 o
   8   3   1        0.02        0.05      0.34 o
   9   3   1        0.13        0.65      0.38 o
  10   3   1        0.24       -0.12      0.28 o
  -9   4   1       58.09       59.61      1.50 o
  -8   4   1        0.62        1.36      0.47 o
  -7   4   1       31.77       30.04      1.64 o
  -6   4   1        0.78        1.28      0.49 o
  -5   4   1       78.13       80.95      2.81 o
  -4   4   1       33.94       32.45      1.71 o
  -3   4   1      269.97      292.80      8.67 o
  -2   4   1        4.05        4.31      0.53 o
   0   4   1      173.52      157.09      1.33 o
   1   4   1      870.03      896.94      5.86 o
   2   4   1        1.40        2.61      0.20 o
   3   4   1      841.05      891.10      7.38 o
   4   4   1       68.90       71.77      2.29 o
   5   4   1      242.81      268.36      3.30 o
   6   4   1        0.59        0.24      0.21 o
   8   4   1      975.44     1009.58     10.42 o
   9   4   1        2.56        2.26      0.54 o
  10   4   1        0.01        0.13      0.20 o
  -8   5   1       15.10       14.15      1.19 o
  -7   5   1        1.19        0.34      0.44 o
  -6   5   1       19.59       20.16      1.18 o
  -5   5   1        9.36        9.85      1.06 o
  -4   5   1        7.90        9.61      1.02 o
  -3   5   1       27.64       28.90      1.13 o
  -2   5   1        2.29        3.67      0.56 o
  -1   5   1        3.25        2.52      0.43 o
   0   5   1      174.00      180.10      2.31 o
   1   5   1       25.45       22.46      0.67 o
   2   5   1       20.43       22.11      0.69 o
   3   5   1       19.37       22.92      0.95 o
   4   5   1       19.54       25.55      1.59 o
   5   5   1        0.37        0.22      0.21 o
   6   5   1        0.01        0.27      0.40 o
   7   5   1        1.40        2.45      0.38 o
   8   5   1        7.46        8.21      1.02 o
   9   5   1        5.82        7.23      0.84 o
  10   5   1        2.29        2.19      0.41 o
  -8   6   1        7.92        7.01      0.76 o
  -7   6   1       20.99       21.82      1.12 o
  -6   6   1       35.43       31.26      2.02 o
  -5   6   1       63.80       63.61      3.74 o
  -4   6   1        0.66        0.52      0.34 o
  -3   6   1       10.52       10.48      0.74 o
  -2   6   1        0.01        0.38      0.22 o
  -1   6   1       15.26       13.38      1.05 o
   0   6   1      256.14      274.70      2.93 o
   1   6   1        3.34        3.54      0.40 o
   2   6   1      160.51      158.80      4.02 o
   3   6   1       31.94       28.26      1.70 o
   4   6   1      564.10      555.46      7.91 o
   5   6   1        1.68       12.28      1.25 o
   6   6   1       11.88       12.99      0.69 o
   7   6   1        1.74        0.96      0.41 o
   8   6   1      222.63      222.81      4.74 o
   9   6   1        0.37        1.33      0.41 o
  10   6   1       25.72       25.18      1.13 o
  -7   7   1        1.17        1.07      0.35 o
  -6   7   1        6.05        5.07      0.87 o
  -5   7   1        7.03        5.54      0.92 o
  -4   7   1       67.88       69.73      3.35 o
  -3   7   1        0.10        0.35      0.21 o
  -2   7   1        2.22        2.09      0.37 o
  -1   7   1       60.46       67.86      2.27 o
   0   7   1      142.24      151.87      4.67 o
   1   7   1        0.28        0.03      0.21 o
   2   7   1        3.96        3.36      0.63 o
   3   7   1        5.50        6.55      0.89 o
   4   7   1      166.27      165.28      4.56 o
   5   7   1       37.76       36.35      2.21 o
   6   7   1       32.96       27.53      1.68 o
   7   7   1        4.26        3.10      0.61 o
   8   7   1       43.63       43.34      2.00 o
   9   7   1        0.10        0.52      0.28 o
  -7   8   1        1.21        1.07      0.29 o
  -6   8   1       12.96       13.00      1.17 o
  -5   8   1       18.00       18.14      1.55 o
  -4   8   1        0.13        0.41      0.36 o
  -3   8   1       41.41       39.85      2.38 o
  -2   8   1        4.22        3.62      0.34 o
  -1   8   1        8.44       11.06      3.55 o
   0   8   1        5.72        4.59      0.72 o
   1   8   1      137.34      146.59      3.76 o
   2   8   1        0.00       -0.25      0.35 o
   3   8   1        3.06        3.11      0.67 o
   4   8   1        3.90        3.02      0.30 o
   5   8   1        7.30        7.96      0.95 o
   6   8   1       81.32       81.27      2.92 o
   7   8   1       78.55       74.54      2.68 o
   8   8   1       17.75       15.02      1.09 o
   9   8   1        0.52        0.94      0.25 o
  -6   9   1        0.00       -0.26      0.26 o
  -5   9   1       41.53       44.24      2.04 o
  -4   9   1       66.72       68.54      2.86 o
  -3   9   1        2.88        2.75      0.63 o
  -2   9   1       28.14       28.56      1.34 o
  -1   9   1       94.82       93.35      2.39 o
   0   9   1       72.97       76.38      2.11 o
   1   9   1        0.01        0.32      0.30 o
   2   9   1        6.87        6.63      0.86 o
   3   9   1        6.14        4.95      0.55 o
   4   9   1        2.37        1.94      0.38 o
   5   9   1       13.66       13.71      1.20 o
   6   9   1        3.90        4.54      0.70 o
   7   9   1       31.14       31.66      1.59 o
   8   9   1        0.05        0.03      0.18 o
  -4  10   1        2.76        3.01      0.52 o
  -3  10   1       63.07       69.94      2.61 o
  -2  10   1        5.75        5.86      0.57 o
  -1  10   1       19.04       19.38      1.04 o
   1  10   1        1.94        1.25      0.42 o
   2  10   1       80.33       84.35      2.94 o
   3  10   1       18.30       17.62      0.97 o
   4  10   1        3.93        4.66      0.72 o
   5  10   1        1.98        3.15      0.56 o
   6  10   1        4.74        4.52      0.60 o
   7  10   1        3.58        3.57      0.49 o
  -3  11   1       45.76       45.57      1.20 o
  -2  11   1       22.74       21.96      1.25 o
  -1  11   1        0.91        0.25      0.26 o
   0  11   1        0.30        0.48      0.34 o
   1  11   1        4.33        5.23      0.73 o
   2  11   1        0.26        0.09      0.27 o
   3  11   1       46.65       56.18      2.16 o
   4  11   1       16.48       17.41      1.16 o
   5  11   1        0.83        0.65      0.29 o
   6  11   1        0.27        0.24      0.19 o
  -1  12   1        1.97        1.78      0.33 o
   0  12   1        3.49        4.25      0.52 o
   1  12   1        0.06        0.11      0.24 o
   2  12   1       47.37       56.27      1.83 o
   3  12   1        3.07        2.94      0.44 o
   4  12   1       59.24       62.84      1.70 o
  -1 -12   2        0.05       -0.11      0.20 o
  -4 -11   2        1.72        2.19      0.38 o
  -3 -11   2       13.13       14.04      0.71 o
  -2 -11   2       42.17       43.71      1.28 o
  -1 -11   2        0.67        0.56      0.16 o
   0 -11   2        9.38       10.68      0.66 o
   1 -11   2        1.15        1.87      0.34 o
   2 -11   2        3.36        4.43      0.41 o
   3 -11   2        5.60        4.94      0.39 o
  -6 -10   2       20.45       21.73      1.00 o
  -5 -10   2        0.79        1.10      0.31 o
  -4 -10   2       22.46       19.77      0.92 o
  -3 -10   2      215.52      226.67      3.22 o
  -2 -10   2       30.54       34.57      1.64 o
  -1 -10   2        1.21        0.78      0.22 o
   0 -10   2        1.49        0.71      0.24 o
   1 -10   2      122.10      119.66      3.66 o
   2 -10   2       10.73       10.99      1.13 o
   3 -10   2        0.39        0.32      0.19 o
   4 -10   2        0.27        0.67      0.22 o
   5 -10   2        0.70        0.50      0.17 o
  -7  -9   2       53.81       54.07      2.60 o
  -6  -9   2      115.91      124.04      2.18 o
  -5  -9   2       18.28       19.56      0.94 o
  -4  -9   2       38.59       41.32      1.17 o
  -3  -9   2       37.06       37.28      1.13 o
  -2  -9   2      134.33      135.85      2.18 o
  -1  -9   2       71.62       71.06      1.59 o
   0  -9   2        1.78        1.43      0.33 o
   1  -9   2        6.73        5.97      0.89 o
   2  -9   2       19.75       17.76      1.52 o
   3  -9   2       35.93       34.87      2.14 o
   4  -9   2       67.67       64.29      2.82 o
   5  -9   2        5.95        5.37      0.54 o
   6  -9   2        4.58        3.70      0.38 o
  -8  -8   2        3.68        3.61      0.31 o
  -7  -8   2       24.16       24.97      0.99 o
  -6  -8   2       10.82       10.13      0.75 o
  -5  -8   2       64.44       62.29      1.46 o
  -4  -8   2      151.49      146.73      2.24 o
  -3  -8   2      303.24      305.49      3.41 o
  -2  -8   2      212.23      207.40      4.83 o
  -1  -8   2        7.85        6.54      0.88 o
   0  -8   2        9.53        9.87      1.07 o
   1  -8   2        1.65        2.53      0.55 o
   2  -8   2        9.01       10.04      0.94 o
   3  -8   2       50.29       45.83      2.52 o
   4  -8   2        0.85        0.11      0.40 o
   5  -8   2       20.78       20.51      1.63 o
   6  -8   2       72.04       75.73      2.81 o
   7  -8   2        0.22        0.07      0.12 o
  -8  -7   2       26.62       25.36      1.45 o
  -7  -7   2       49.31       51.85      2.10 o
  -6  -7   2       89.53       86.29      2.10 o
  -5  -7   2        2.47        2.65      0.33 o
  -4  -7   2      105.69      104.08      2.38 o
  -3  -7   2       59.82       59.19      3.33 o
  -2  -7   2        1.86        2.86      0.42 o
  -1  -7   2        0.76        1.16      0.43 o
   0  -7   2      121.60      128.58      3.64 o
   1  -7   2      189.24      180.24      4.27 o
   2  -7   2      163.71      163.97      4.06 o
   3  -7   2        1.83        1.63      0.44 o
   4  -7   2       70.55       63.21      2.66 o
   5  -7   2       48.35       48.07      2.62 o
   6  -7   2        0.69        0.98      0.37 o
   7  -7   2        0.01        0.05      0.21 o
   8  -7   2        2.21        2.25      0.37 o
  -9  -6   2        2.62        3.28      0.30 o
  -8  -6   2        0.89        1.10      0.37 o
  -7  -6   2       41.31       45.14      2.05 o
  -6  -6   2      146.33      145.65      2.77 o
  -5  -6   2       11.28       10.30      0.79 o
  -4  -6   2        0.69        1.54      0.35 o
  -3  -6   2        3.51        3.63      0.63 o
  -2  -6   2      312.39      315.75      4.37 o
  -1  -6   2       49.01       48.81      1.74 o
   0  -6   2        4.60        6.17      0.76 o
   1  -6   2        0.15        0.73      0.33 o
   2  -6   2       99.60      100.64      3.01 o
   3  -6   2       26.60       29.40      1.65 o
   4  -6   2       52.70       53.69      2.26 o
   5  -6   2      269.48      259.60      6.05 o
   6  -6   2        4.83        4.14      0.78 o
   7  -6   2        4.73        6.78      0.65 o
   8  -6   2        0.43        0.10      0.16 o
  -9  -5   2        0.05        0.18      0.12 o
  -8  -5   2        6.31        5.40      0.52 o
  -7  -5   2        1.93        1.28      0.41 o
  -6  -5   2        2.33        1.67      0.24 o
  -5  -5   2      109.38      100.29      2.35 o
  -4  -5   2       64.01       73.33      1.53 o
  -3  -5   2      174.77      186.00      2.32 o
  -2  -5   2        0.37        0.08      0.13 o
  -1  -5   2       35.08       37.74      1.17 o
   0  -5   2      621.09      561.85      6.31 o
   1  -5   2     1634.43     1794.83      7.76 o
   2  -5   2        2.16        4.21      0.39 o
   3  -5   2        6.79        6.34      0.51 o
   4  -5   2       86.15       85.96      1.94 o
   5  -5   2      873.87      860.57      9.50 o
   6  -5   2       13.30       10.92      0.52 o
   7  -5   2       12.39       10.27      0.85 o
   8  -5   2        9.13        8.29      0.69 o
   9  -5   2        0.27        0.32      0.22 o
  -9  -4   2        0.15        0.12      0.18 o
  -8  -4   2       73.49       65.53      1.78 o
  -7  -4   2       11.38        8.82      0.73 o
  -6  -4   2       13.17       13.45      0.88 o
  -5  -4   2        0.03        1.02      0.26 o
  -4  -4   2        8.55        9.36      0.91 o
  -3  -4   2       18.30       20.30      0.71 o
  -2  -4   2       63.22       52.61      1.07 o
  -1  -4   2       64.12       62.08      1.90 o
   1  -4   2      381.39      416.60      4.89 o
   2  -4   2       29.71       41.20      1.11 o
   3  -4   2       56.82       49.23      1.28 o
   4  -4   2        8.27       11.15      0.80 o
   5  -4   2       20.62       19.69      1.44 o
   6  -4   2        0.28        0.16      0.27 o
   7  -4   2       71.60       63.15      2.89 o
   8  -4   2        3.74        3.54      0.74 o
   9  -4   2       10.22       10.25      1.04 o
 -10  -3   2        1.05        0.72      0.25 o
  -9  -3   2        9.93        6.72      0.57 o
  -8  -3   2       20.30       17.19      1.29 o
  -7  -3   2       54.69       55.49      1.76 o
  -6  -3   2        0.26        0.22      0.27 o
  -5  -3   2      101.76       79.75      1.92 o
  -4  -3   2      106.74      112.33      2.08 o
  -3  -3   2      409.11      422.55      3.38 o
  -2  -3   2      219.98      201.40      4.96 o
  -1  -3   2      579.29      558.76      3.14 o
   0  -3   2      847.66      881.54      4.25 o
   1  -3   2     2128.71     2051.92      9.38 o
   2  -3   2      793.71      772.27     10.07 o
   3  -3   2      413.12      433.92      6.80 o
   4  -3   2      227.90      245.38      4.38 o
   5  -3   2      330.20      360.89      5.81 o
   6  -3   2        7.80        8.02      0.95 o
   7  -3   2       20.26       21.49      1.51 o
   8  -3   2        0.57        0.32      0.32 o
   9  -3   2        0.19        0.18      0.26 o
  10  -3   2        3.72        5.33      0.63 o
 -10  -2   2       17.03       20.96      1.22 o
  -9  -2   2       15.24       16.89      0.90 o
  -8  -2   2       32.16       28.54      1.67 o
  -7  -2   2      915.78      860.42     22.02 o
  -6  -2   2      161.57      142.21      4.03 o
  -5  -2   2       13.27       15.26      0.89 o
  -4  -2   2      163.24      165.33      2.82 o
  -3  -2   2     1328.67     1341.23      9.97 o
  -2  -2   2     1559.09     1557.30      4.60 o
  -1  -2   2     1211.70     1209.04     14.89 o
   0  -2   2     3556.16     3313.19     10.16 o
   1  -2   2      446.87      432.48     10.77 o
   2  -2   2     1264.03     1261.87      6.13 o
   3  -2   2      787.23      834.16     17.22 o
   4  -2   2       17.60       17.49      1.11 o
   5  -2   2      614.21      627.89      7.34 o
   6  -2   2      243.06      255.50      5.13 o
   7  -2   2      114.68      107.47      3.54 o
   8  -2   2       30.98       25.44      1.73 o
   9  -2   2       12.79       13.69      1.13 o
  10  -2   2        2.47        3.12      0.54 o
 -10  -1   2        2.00        4.58      0.58 o
  -9  -1   2        5.68        5.41      0.52 o
  -8  -1   2        1.99        1.60      0.46 o
  -7  -1   2       21.54       22.40      0.93 o
  -6  -1   2      641.89      598.89      5.79 o
  -5  -1   2       75.77       87.60      2.02 o
  -4  -1   2      473.48      489.36      6.96 o
  -3  -1   2       43.14       47.20      1.07 o
  -2  -1   2      205.42      199.33      3.17 o
  -1  -1   2        0.65        1.56      0.24 o
   0  -1   2       43.66       37.90      0.92 o
   1  -1   2     3890.88     3418.90      5.87 o
   2  -1   2       92.46       98.18      2.50 o
   3  -1   2      323.43      318.44      3.55 o
   4  -1   2     1105.93     1141.11      8.38 o
   5  -1   2       41.16       54.24      2.06 o
   6  -1   2      114.98      110.41      3.27 o
   7  -1   2       64.18       58.72      2.56 o
   8  -1   2       31.98       22.78      1.12 o
   9  -1   2       74.44       59.99      2.49 o
  10  -1   2        5.67        4.95      0.70 o
 -10   0   2        0.61        1.04      0.29 o
  -9   0   2       18.73       20.48      1.22 o
  -8   0   2        3.25        1.39      0.39 o
  -7   0   2       31.46       29.95      1.26 o
  -6   0   2       15.53       16.11      0.95 o
  -5   0   2      141.08      150.48      2.62 o
  -4   0   2      155.47      196.63      5.47 o
  -3   0   2       46.98       43.91      0.82 o
  -2   0   2      229.48      219.66      2.47 o
  -1   0   2     1603.26     1494.76      6.27 o
   0   0   2      988.24      965.88      4.12 o
   1   0   2     2384.20     2121.17      4.88 o
   2   0   2      985.90      893.30      2.82 o
   3   0   2      527.26      504.03      4.00 o
   4   0   2      230.79      223.84      3.52 o
   5   0   2      610.68      694.47      7.11 o
   6   0   2        4.66        4.53      0.67 o
   7   0   2        9.91       10.61      1.11 o
   8   0   2       45.12       46.58      1.62 o
   9   0   2       10.86        8.02      0.95 o
  10   0   2        3.94        5.74      0.73 o
  -9   1   2        0.12        0.08      0.19 o
  -8   1   2        8.12        9.62      1.15 o
  -7   1   2      126.88      108.13      2.94 o
  -6   1   2       24.15       25.38      2.18 o
  -5   1   2       62.84       66.74      1.74 o
  -4   1   2        2.73        2.52      0.30 o
  -3   1   2        1.04        5.52      0.37 o
  -2   1   2      576.65      539.50      2.27 o
  -1   1   2     2688.74     2341.51      5.63 o
   0   1   2       44.44       36.32      0.74 o
   1   1   2      852.23      945.90      2.66 o
   2   1   2       26.90       19.41      0.51 o
   3   1   2      105.15      119.56      6.37 o
   4   1   2      135.49      143.33      2.71 o
   5   1   2       47.50       48.06      1.84 o
   6   1   2       85.61       74.28      2.57 o
   7   1   2       27.17       26.10      1.68 o
   8   1   2      412.82      386.93      5.83 o
   9   1   2        2.83        1.77      0.49 o
  10   1   2        2.09        2.02      0.46 o
  -9   2   2        2.84        2.30      0.50 o
  -8   2   2       40.46       40.13      1.53 o
  -7   2   2        4.41        3.45      0.52 o
  -6   2   2       38.38       36.78      1.42 o
  -5   2   2       12.49       13.87      1.15 o
  -4   2   2       15.23       14.34      0.72 o
  -3   2   2     1178.91     1324.32      6.79 o
  -2   2   2     1356.06     1388.26      6.94 o
  -1   2   2     4314.69     3836.54      9.63 o
   2   2   2     3024.74     3011.02      5.47 o
   3   2   2       65.90       70.03      1.85 o
   4   2   2      131.89      145.11      1.78 o
   5   2   2      856.08      919.06      7.89 o
   6   2   2      645.69      681.14      7.71 o
   7   2   2      108.54      104.11      3.31 o
   8   2   2        2.43        3.26      0.33 o
   9   2   2       10.60       12.87      1.17 o
  10   2   2        0.01       -0.19      0.26 o
  -9   3   2       15.30       18.35      1.20 o
  -8   3   2       20.79       21.06      1.09 o
  -7   3   2      120.18      118.53      3.42 o
  -6   3   2        2.75        2.98      0.44 o
  -5   3   2       27.04       31.53      1.20 o
  -4   3   2        0.04        0.63      0.50 o
  -3   3   2      555.86      642.75      4.49 o
  -2   3   2       99.03      104.26      2.47 o
  -1   3   2      573.24      551.03      3.38 o
   0   3   2     5948.71     5144.28      8.37 o
   1   3   2     3201.79     3038.26      9.51 o
   2   3   2     1769.04     1718.56      6.16 o
   3   3   2        0.06        0.53      0.23 o
   4   3   2      108.84      121.49      2.93 o
   5   3   2       56.44       57.91      1.43 o
   6   3   2       10.87       13.10      1.21 o
   7   3   2      368.86      352.66      6.71 o
   8   3   2       29.83       31.46      1.10 o
   9   3   2       22.49       25.79      1.64 o
  10   3   2       49.35       51.45      2.04 o
  -9   4   2        0.02        0.04      0.12 o
  -8   4   2        1.28        0.76      0.25 o
  -7   4   2       34.49       33.57      1.47 o
  -6   4   2       12.00       11.56      1.25 o
  -5   4   2       25.54       26.24      1.61 o
  -4   4   2      153.49      166.50      3.96 o
  -3   4   2      119.36      119.71      3.19 o
  -2   4   2      183.85      188.37      2.55 o
  -1   4   2        1.15        1.52      0.34 o
   0   4   2      217.70      208.61      1.72 o
   1   4   2       22.05       23.04      0.79 o
   2   4   2       42.17       48.45      1.72 o
   3   4   2      292.48      292.56      4.48 o
   4   4   2       25.06       21.72      1.35 o
   5   4   2       26.53       18.94      1.37 o
   6   4   2        0.14       -0.11      0.26 o
   7   4   2       19.77       19.85      1.63 o
   8   4   2       77.76       77.61      2.91 o
   9   4   2        6.31        5.64      0.80 o
  10   4   2        0.06       -0.03      0.23 o
  -8   5   2        0.38        0.02      0.24 o
  -7   5   2        5.74        4.13      0.75 o
  -6   5   2        2.66        2.84      0.45 o
  -5   5   2       38.96       41.12      1.50 o
  -4   5   2       16.42       14.68      1.27 o
  -3   5   2      144.89      166.04      4.03 o
  -2   5   2        5.26        2.70      0.36 o
  -1   5   2      169.27      176.99      2.51 o
   0   5   2      164.77      178.43      1.68 o
   1   5   2        4.38        3.51      0.30 o
   2   5   2      323.53      333.72      6.36 o
   3   5   2       21.63       20.94      0.94 o
   4   5   2      124.85      147.44      3.68 o
   5   5   2        2.99        4.10      0.68 o
   6   5   2        7.48        8.16      0.66 o
   7   5   2       11.37       11.28      0.82 o
   8   5   2        8.26        7.72      0.96 o
   9   5   2        4.08        4.77      0.71 o
  10   5   2        0.38        0.32      0.25 o
  -8   6   2        0.11        0.27      0.21 o
  -7   6   2       56.08       52.17      1.64 o
  -6   6   2       69.35       65.78      2.85 o
  -5   6   2      253.50      259.30      5.75 o
  -4   6   2       90.83       95.42      7.94 o
  -3   6   2       10.14       12.64      1.20 o
  -2   6   2        6.38        5.08      0.51 o
  -1   6   2      219.63      222.68      3.73 o
   0   6   2       29.71       30.87      1.07 o
   1   6   2        0.43        1.27      0.71 o
   2   6   2      220.51      228.55      3.53 o
   3   6   2        2.65        2.26      0.34 o
   4   6   2      277.10      301.88     10.13 o
   5   6   2       49.17       51.31      2.57 o
   6   6   2        0.00        0.45      0.20 o
   7   6   2       45.13       46.80      2.28 o
   8   6   2      312.73      323.61      5.75 o
   9   6   2      102.63      105.57      2.98 o
  10   6   2       62.23       67.47      1.90 o
  -7   7   2        5.70        6.31      0.75 o
  -6   7   2        0.11        0.32      0.32 o
  -5   7   2       16.80       16.53      1.05 o
  -4   7   2      149.67      140.19      3.21 o
  -3   7   2       13.85       12.21      0.78 o
  -2   7   2       15.35       13.31      0.95 o
  -1   7   2        0.64        0.86      0.24 o
   0   7   2      185.93      196.05      2.95 o
   1   7   2       13.16       13.46      0.64 o
   2   7   2       55.65       48.28      1.56 o
   3   7   2        0.07       -0.09      0.23 o
   4   7   2       52.51       50.21      2.55 o
   5   7   2       98.84       83.36      3.38 o
   6   7   2       37.16       38.78      1.23 o
   7   7   2        3.01        2.19      0.50 o
   8   7   2        2.24        1.74      0.47 o
   9   7   2       70.88       82.93      2.42 o
  -6   8   2       12.84       13.78      1.11 o
  -5   8   2       74.06       80.13      3.09 o
  -4   8   2        3.55        3.39      0.49 o
  -3   8   2        1.78        1.98      0.40 o
  -2   8   2       24.45       21.11      0.94 o
  -1   8   2       12.53       13.40      0.89 o
   0   8   2       13.57       13.34      1.19 o
   1   8   2        9.38        8.51      0.96 o
   2   8   2       64.15       62.21      2.68 o
   3   8   2       30.20       29.01      1.91 o
   4   8   2       25.49       25.38      1.00 o
   5   8   2       36.95       32.55      1.37 o
   6   8   2        9.76        9.04      0.71 o
   7   8   2        0.15       -0.01      0.40 o
   8   8   2        5.02        5.00      0.65 o
   9   8   2       13.15       12.84      0.84 o
  -5   9   2        1.12        0.73      0.33 o
  -4   9   2      121.27      120.79      3.61 o
  -3   9   2        9.53        9.27      0.75 o
  -2   9   2        2.21        1.97      0.38 o
  -1   9   2        0.08       -0.08      0.37 o
   0   9   2       43.89       41.62      2.32 o
   1   9   2       39.51       38.40      1.21 o
   2   9   2        6.67        6.95      0.62 o
   3   9   2        0.72        0.46      0.34 o
   4   9   2       33.22       33.83      1.37 o
   5   9   2       18.87       17.04      1.34 o
   6   9   2       30.96       31.89      1.76 o
   7   9   2       12.93       14.75      1.10 o
   8   9   2        5.22        5.81      0.61 o
  -4  10   2        0.03        0.12      0.21 o
  -3  10   2       77.20       83.91      1.88 o
  -2  10   2        1.31        1.66      0.49 o
  -1  10   2        3.07        2.70      0.61 o
   0  10   2       17.84       18.28      1.96 o
   1  10   2       19.12       16.58      1.31 o
   2  10   2       26.32       25.27      1.16 o
   3  10   2       82.60       88.80      2.26 o
   4  10   2        5.92        5.01      0.52 o
   5  10   2        1.34        0.98      0.39 o
   6  10   2        7.29        8.76      0.84 o
   7  10   2        6.41        6.11      0.62 o
  -3  11   2       26.73       24.18      1.05 o
  -2  11   2       52.12       55.52      1.87 o
  -1  11   2        8.55        7.38      0.77 o
   0  11   2        5.10        6.07      0.73 o
   1  11   2        4.40        5.69      0.72 o
   2  11   2        6.23        7.19      0.83 o
   3  11   2       22.88       25.15      1.45 o
   4  11   2       24.77       24.34      1.36 o
   5  11   2        0.03        0.16      0.24 o
   6  11   2        4.70        5.02      0.52 o
   0  12   2        2.06        1.61      0.31 o
   1  12   2       51.78       56.67      1.77 o
   2  12   2       17.20       19.88      1.07 o
   3  12   2        0.68        0.47      0.26 o
   4  12   2        1.05        1.08      0.28 o
  -3 -11   3       48.87       52.12      1.87 o
  -2 -11   3       17.78       20.53      1.24 o
  -1 -11   3        9.06        8.28      0.54 o
   0 -11   3        0.15        0.21      0.13 o
   1 -11   3        2.05        2.11      0.29 o
   2 -11   3        5.20        4.20      0.38 o
   3 -11   3        0.45        0.23      0.18 o
  -4 -10   3       53.90       55.47      1.92 o
  -3 -10   3       96.68       99.71      1.67 o
  -2 -10   3        7.29       10.37      1.11 o
  -1 -10   3        1.18        1.23      0.22 o
   0 -10   3       45.62       45.73      1.22 o
   1 -10   3      141.26      139.97      2.12 o
   2 -10   3      118.85      124.73      3.65 o
   3 -10   3        0.17        0.03      0.16 o
   4 -10   3        0.84        1.00      0.22 o
   5 -10   3       10.14       12.47      0.75 o
  -7  -9   3       71.70       75.78      1.95 o
  -6  -9   3        3.51        2.59      0.47 o
  -5  -9   3        0.01        0.37      0.27 o
  -4  -9   3       86.72       88.71      2.12 o
  -3  -9   3       76.28       77.71      2.03 o
  -2  -9   3      674.63      689.79      4.85 o
  -1  -9   3       22.87       22.60      0.89 o
   0  -9   3        8.64        7.60      0.52 o
   1  -9   3        0.58        1.22      0.48 o
   2  -9   3        4.30        3.67      0.70 o
   3  -9   3       36.86       37.63      1.50 o
   4  -9   3      113.42      110.75      3.60 o
   5  -9   3       68.95       80.13      1.93 o
   6  -9   3       16.67       17.36      0.74 o
  -8  -8   3        1.58        2.35      0.36 o
  -7  -8   3        0.30        1.04      0.35 o
  -6  -8   3       40.11       40.32      1.63 o
  -5  -8   3        4.94        5.59      1.08 o
  -4  -8   3        4.05        3.23      0.45 o
  -3  -8   3      250.32      232.85      5.08 o
  -2  -8   3      156.53      149.64      2.37 o
  -1  -8   3       13.58       10.55      0.77 o
   0  -8   3        4.42        4.36      0.52 o
   1  -8   3        0.76        0.58      0.23 o
   2  -8   3       41.74       39.07      1.24 o
   3  -8   3       52.48       53.25      2.69 o
   4  -8   3       65.80       61.80      2.90 o
   5  -8   3        4.98        5.12      0.83 o
   6  -8   3        1.55        1.44      0.30 o
   7  -8   3        3.75        3.92      0.36 o
  -8  -7   3        0.01       -0.11      0.18 o
  -7  -7   3        2.76        1.40      0.43 o
  -6  -7   3      511.88      492.58      7.22 o
  -5  -7   3        0.20        0.64      0.40 o
  -4  -7   3       21.85       22.71      0.90 o
  -3  -7   3        3.55        4.16      0.72 o
  -2  -7   3      509.86      499.07      7.56 o
  -1  -7   3       35.92       34.85      1.98 o
   0  -7   3       15.57       15.81      1.31 o
   1  -7   3       47.06       46.65      2.24 o
   2  -7   3       14.61       13.05      1.19 o
   3  -7   3       16.26       15.20      0.94 o
   4  -7   3      156.56      151.04      7.47 o
   5  -7   3      112.13      103.35      3.78 o
   6  -7   3       10.94       12.68      1.26 o
   7  -7   3        4.45        3.63      0.42 o
   8  -7   3        1.05        0.97      0.26 o
  -8  -6   3       13.78       13.75      1.09 o
  -7  -6   3        4.36        4.05      0.73 o
  -6  -6   3       13.21        9.46      0.77 o
  -5  -6   3       40.80       43.28      1.11 o
  -4  -6   3      259.10      236.72      3.69 o
  -3  -6   3       78.72       72.44      1.93 o
  -2  -6   3       24.68       26.97      1.66 o
  -1  -6   3      102.76       99.96      3.11 o
   0  -6   3      503.96      503.86      6.87 o
   1  -6   3      121.82      112.32      2.22 o
   2  -6   3      138.04      149.57      2.60 o
   3  -6   3        4.91        4.41      0.48 o
   4  -6   3      277.42      277.08      5.09 o
   5  -6   3      222.07      212.19      5.38 o
   6  -6   3        3.28        2.60      0.46 o
   7  -6   3       10.75       10.29      0.78 o
   8  -6   3        1.76        1.19      0.25 o
  -9  -5   3        1.56        1.46      0.32 o
  -8  -5   3       10.60        9.58      0.70 o
  -7  -5   3        6.39        5.45      0.84 o
  -6  -5   3       48.36       45.06      2.10 o
  -5  -5   3       20.24       22.01      1.14 o
  -4  -5   3       52.43       55.62      1.40 o
  -3  -5   3       48.37       49.86      1.25 o
  -2  -5   3       10.68       10.22      0.55 o
  -1  -5   3      540.03      531.97      6.61 o
   0  -5   3      573.66      610.24      6.90 o
   1  -5   3      432.81      511.64      6.27 o
   2  -5   3      462.53      502.64      9.50 o
   3  -5   3       42.17       39.61      1.30 o
   4  -5   3        2.41        3.25      0.40 o
   5  -5   3      250.10      252.40      5.29 o
   6  -5   3      309.04      302.25      3.59 o
   7  -5   3       25.18       25.44      1.89 o
   8  -5   3       40.73       41.19      2.20 o
   9  -5   3        5.94        5.20      0.66 o
  -9  -4   3       32.35       38.26      1.79 o
  -8  -4   3       36.66       38.34      1.44 o
  -7  -4   3        0.18        0.35      0.22 o
  -6  -4   3      297.88      263.91      4.01 o
  -5  -4   3      109.69      110.34      2.46 o
  -4  -4   3       77.07       80.71      1.98 o
  -3  -4   3      234.19      233.03      2.69 o
  -2  -4   3      594.87      632.13      3.89 o
  -1  -4   3       76.66       97.83      1.54 o
   0  -4   3     1079.43     1176.92      8.64 o
   1  -4   3        7.93       18.06      1.08 o
   2  -4   3      134.31      123.21      2.03 o
   3  -4   3      103.75      105.81      1.94 o
   4  -4   3      124.91      125.17      3.43 o
   5  -4   3        5.14        3.91      0.67 o
   6  -4   3        7.64        7.96      1.00 o
   7  -4   3       25.50       25.85      1.96 o
   8  -4   3        0.75       -0.13      0.37 o
   9  -4   3        0.33        0.57      0.34 o
  -9  -3   3        1.69        1.28      0.39 o
  -8  -3   3       22.02       21.76      1.74 o
  -7  -3   3      110.52      115.49      4.75 o
  -6  -3   3       11.44       12.67      1.31 o
  -5  -3   3       12.30        8.93      1.04 o
  -4  -3   3      137.39      148.50      2.54 o
  -3  -3   3      584.32      638.87      6.47 o
  -2  -3   3       48.90       49.72      0.93 o
  -1  -3   3        0.67        1.14      0.19 o
   0  -3   3     3683.71     3713.66     11.43 o
   1  -3   3     1125.22     1126.75      7.44 o
   2  -3   3     1511.92     1649.64      6.63 o
   3  -3   3       99.96      106.73      1.75 o
   4  -3   3       82.88       81.16      2.58 o
   5  -3   3      203.88      196.47      4.38 o
   6  -3   3       37.29       36.51      2.03 o
   7  -3   3       24.75       25.04      0.89 o
   8  -3   3       11.30        9.74      1.20 o
   9  -3   3        1.84        2.54      0.57 o
  10  -3   3        1.30        1.05      0.33 o
  -9  -2   3        6.72        6.33      0.84 o
  -8  -2   3       15.24       15.67      1.49 o
  -7  -2   3      170.14      155.79      4.50 o
  -6  -2   3      149.81      134.93      4.10 o
  -5  -2   3       49.60       38.95      2.07 o
  -4  -2   3      317.60      307.62      7.21 o
  -3  -2   3       10.12       16.40      0.73 o
  -2  -2   3      947.00     1010.98      5.33 o
  -1  -2   3       73.69       91.97      1.25 o
   0  -2   3      417.12      384.39      2.77 o
   1  -2   3     2231.51     2109.02      7.54 o
   2  -2   3      426.10      467.12      2.39 o
   4  -2   3        0.94        1.50      0.38 o
   5  -2   3       33.70       28.28      1.60 o
   6  -2   3       59.36       51.56      2.32 o
   7  -2   3      254.29      230.91      5.19 o
   8  -2   3       73.85       59.26      1.95 o
   9  -2   3        0.64        0.08      0.32 o
  10  -2   3        8.84        8.79      0.88 o
  -9  -1   3       19.73       19.07      1.42 o
  -8  -1   3      116.01      105.50      3.82 o
  -7  -1   3       21.15       20.40      1.61 o
  -6  -1   3      134.24      115.33      3.68 o
  -5  -1   3        0.71        1.32      0.40 o
  -4  -1   3      142.44      165.42      2.67 o
  -3  -1   3        1.27        1.20      0.28 o
  -2  -1   3      295.53      296.24      2.97 o
  -1  -1   3      244.21      211.97      1.88 o
   0  -1   3      156.54      149.82      1.26 o
   1  -1   3     1102.39     1068.11     10.49 o
   2  -1   3      462.39      473.68      3.46 o
   3  -1   3       47.46       47.16      1.58 o
   4  -1   3        5.57        3.89      0.54 o
   5  -1   3        5.31        4.09      0.61 o
   6  -1   3        8.94        9.84      1.01 o
   7  -1   3      121.79      113.26      3.56 o
   8  -1   3       35.00       37.72      1.46 o
   9  -1   3       77.34       64.13      1.90 o
  10  -1   3        1.78        1.79      0.45 o
  -9   0   3        0.96        1.80      0.34 o
  -8   0   3        1.86        2.23      0.59 o
  -7   0   3      257.95      216.33      5.10 o
  -6   0   3      172.46      174.51      3.23 o
  -5   0   3       15.85       22.15      1.08 o
  -4   0   3      462.99      510.55      4.63 o
  -3   0   3     1163.20     1170.55      4.72 o
  -2   0   3      155.69      171.55      2.01 o
  -1   0   3       15.50       24.27      0.53 o
   0   0   3      939.46      915.76      4.91 o
   1   0   3      893.63      844.35      4.04 o
   2   0   3      329.97      329.51      2.18 o
   3   0   3       36.29       37.88      0.84 o
   4   0   3     1011.06     1039.02      7.70 o
   5   0   3        3.69        7.17      0.75 o
   6   0   3        9.12        9.46      0.94 o
   7   0   3      103.59      101.58      3.34 o
   8   0   3        1.25        1.46      0.20 o
   9   0   3        8.05        9.13      0.58 o
  10   0   3        4.06        5.34      0.70 o
  -9   1   3        3.59        2.16      0.32 o
  -8   1   3        9.55       12.60      0.87 o
  -7   1   3       80.85       69.29      2.09 o
  -6   1   3      596.65      599.12      5.95 o
  -5   1   3      633.07      628.85      9.39 o
  -4   1   3      233.21      240.30      4.03 o
  -3   1   3      185.63      223.01      2.57 o
  -2   1   3      112.58      112.94      1.61 o
  -1   1   3      212.53      212.61      2.06 o
   0   1   3      809.72      769.41      3.22 o
   1   1   3     1148.54     1209.43      4.36 o
   2   1   3     2592.23     2294.26     35.03 o
   3   1   3      618.88      646.74      3.05 o
   4   1   3      483.03      511.08      5.11 o
   5   1   3      373.83      417.68      5.33 o
   6   1   3        9.23        8.71      0.89 o
   7   1   3      367.97      368.70      6.19 o
   8   1   3      525.45      513.99      4.81 o
   9   1   3        5.64        3.71      0.65 o
  10   1   3       17.20       17.15      1.21 o
  -9   2   3       22.64       25.27      1.39 o
  -8   2   3        0.66        0.09      0.24 o
  -7   2   3        1.35        0.75      0.25 o
  -6   2   3       34.30       32.45      2.90 o
  -5   2   3        4.09        5.98      2.08 o
  -4   2   3       19.67       17.79      1.11 o
  -3   2   3        0.01        4.39      1.06 o
  -2   2   3      629.40      617.67      3.88 o
  -1   2   3      513.08      528.88      7.30 o
   0   2   3       50.90       58.97      1.71 o
   2   2   3      211.74      203.75      1.57 o
   3   2   3      127.32      131.75      1.74 o
   4   2   3      103.40      111.30      3.30 o
   5   2   3      336.43      424.37      5.28 o
   6   2   3       22.83       16.70      0.92 o
   7   2   3        2.04        1.25      0.32 o
   8   2   3      278.61      267.42      3.24 o
   9   2   3      119.26      115.96      2.49 o
  10   2   3       20.73       18.98      1.27 o
  -9   3   3       13.79       14.30      0.96 o
  -8   3   3       11.23       12.74      0.82 o
  -7   3   3       40.07       35.70      2.14 o
  -6   3   3      123.30      117.28      4.12 o
  -5   3   3        7.41        7.47      0.84 o
  -4   3   3      137.83      142.73      3.51 o
  -3   3   3       74.99       82.42      2.51 o
  -2   3   3        0.05        1.48      0.37 o
  -1   3   3       59.88       57.12      2.50 o
   0   3   3      460.72      406.06      3.10 o
   1   3   3       49.99       46.46      0.65 o
   2   3   3     1183.49     1280.82      8.52 o
   3   3   3      121.38      114.03      2.75 o
   4   3   3       24.03       27.98      1.48 o
   5   3   3        7.08        9.43      0.98 o
   6   3   3       16.19       15.49      1.35 o
   7   3   3        3.17        3.36      0.71 o
   8   3   3       55.63       53.20      1.45 o
   9   3   3       89.39       82.70      2.53 o
  10   3   3        0.00        0.26      0.25 o
  -8   4   3       14.04       17.84      0.90 o
  -7   4   3       94.20      105.07      4.03 o
  -6   4   3        6.32        6.55      0.65 o
  -5   4   3       33.58       32.26      1.80 o
  -4   4   3        5.73        5.77      0.76 o
  -3   4   3       88.52      110.79      3.16 o
  -2   4   3       22.10       23.24      1.37 o
  -1   4   3      731.91      769.99     18.45 o
   0   4   3      412.86      375.70      4.21 o
   1   4   3     1212.12     1311.31      5.36 o
   2   4   3      270.39      260.26      4.20 o
   3   4   3      866.53      880.00      8.19 o
   4   4   3      302.29      301.77      5.24 o
   5   4   3        4.05        5.81      0.83 o
   6   4   3        0.91        1.03      0.43 o
   7   4   3        2.55        3.39      0.72 o
   8   4   3       43.59       44.16      1.37 o
   9   4   3        3.15        2.99      0.42 o
  10   4   3        4.83        4.42      0.62 o
  -8   5   3       36.49       43.75      1.75 o
  -7   5   3        3.22        1.84      0.61 o
  -6   5   3        7.68        7.16      0.71 o
  -5   5   3       33.06       33.64      1.18 o
  -4   5   3        0.36        0.26      0.25 o
  -3   5   3      140.91      161.58      4.08 o
  -2   5   3      979.33      992.17      9.54 o
  -1   5   3      519.78      537.82      4.58 o
   0   5   3      109.43      101.63      2.37 o
   1   5   3       63.81       64.81      1.12 o
   2   5   3       23.29       28.69      1.06 o
   3   5   3      190.42      210.53      3.04 o
   4   5   3      187.74      200.83      4.48 o
   5   5   3        2.51        2.13      0.54 o
   6   5   3       16.25       16.66      1.48 o
   7   5   3       15.24       14.02      0.74 o
   8   5   3       85.95       89.10      2.80 o
   9   5   3        2.61        3.47      0.61 o
  10   5   3        8.60        9.76      0.82 o
  -7   6   3        3.88        4.36      0.47 o
  -6   6   3        4.02        4.24      0.51 o
  -5   6   3      131.77      139.46      5.29 o
  -4   6   3       65.67       64.56      2.71 o
  -3   6   3        0.23        0.22      0.22 o
  -2   6   3       53.96       60.71      2.51 o
  -1   6   3        0.79        1.83      0.32 o
   0   6   3      109.28      113.37      1.79 o
   1   6   3       64.32       67.05      1.67 o
   2   6   3      597.87      620.77      9.36 o
   3   6   3       76.44       81.03      2.04 o
   4   6   3        7.88       10.19      0.77 o
   5   6   3        0.37        0.85      0.46 o
   6   6   3       45.55       47.54      1.32 o
   7   6   3        6.20        5.68      0.82 o
   8   6   3      127.19      130.90      3.63 o
   9   6   3      119.28      113.82      3.05 o
  10   6   3        4.24        3.82      0.49 o
  -7   7   3        0.49        0.43      0.22 o
  -6   7   3        0.02       -0.14      0.29 o
  -5   7   3       60.29       56.82      2.74 o
  -4   7   3        6.15        4.92      0.61 o
  -3   7   3       13.17       11.97      0.72 o
  -2   7   3       35.12       37.24      2.06 o
  -1   7   3        0.16        0.45      0.30 o
   0   7   3       35.27       37.57      1.32 o
   1   7   3        1.88        4.12      2.63 o
   2   7   3       70.58       63.73      1.84 o
   3   7   3       20.56       22.58      1.15 o
   4   7   3        7.28        7.79      0.71 o
   5   7   3       33.05       32.35      1.12 o
   6   7   3       13.92       13.04      0.86 o
   7   7   3       16.79       14.76      1.26 o
   8   7   3       20.67       21.99      1.44 o
   9   7   3       58.69       60.56      2.07 o
  -6   8   3        8.08        8.48      0.79 o
  -5   8   3       17.78       17.45      0.92 o
  -4   8   3       56.43       53.71      3.11 o
  -3   8   3        0.68        0.30      0.22 o
  -2   8   3        3.14        3.81      0.74 o
  -1   8   3       13.29       13.40      1.17 o
   0   8   3        4.62        5.59      0.57 o
   1   8   3        1.74        1.36      0.47 o
   2   8   3        5.20        5.03      0.55 o
   3   8   3       32.47       33.66      1.12 o
   4   8   3       18.11       15.55      0.78 o
   5   8   3       22.21       22.27      0.91 o
   6   8   3        0.07        0.15      0.20 o
   7   8   3        4.43        4.52      0.70 o
   8   8   3       23.05       23.29      1.34 o
   9   8   3        7.34        7.91      0.66 o
  -5   9   3       16.71       16.04      1.03 o
  -4   9   3        4.95        5.00      1.23 o
  -3   9   3       49.70       51.00      2.43 o
  -2   9   3        0.01       -0.23      0.38 o
  -1   9   3        1.14        1.00      0.29 o
   0   9   3       13.65       13.86      0.95 o
   1   9   3      105.58      101.00      2.03 o
   2   9   3        4.40        4.98      0.45 o
   3   9   3       43.19       43.52      1.56 o
   4   9   3        4.06        5.33      0.56 o
   5   9   3       66.57       63.48      1.50 o
   6   9   3       26.18       24.28      1.07 o
   7   9   3       55.68       51.27      2.01 o
   8   9   3        2.82        2.91      0.44 o
  -3  10   3       51.23       58.46      2.19 o
  -2  10   3        7.04        6.09      0.83 o
  -1  10   3        0.54        0.30      0.40 o
   0  10   3        0.26        0.20      0.31 o
   1  10   3       60.84       59.55      1.48 o
   2  10   3        2.62        3.87      0.47 o
   3  10   3        1.36        1.60      0.38 o
   4  10   3       29.51       30.28      1.24 o
   5  10   3        0.01        0.15      0.26 o
   6  10   3        0.01        0.00      0.23 o
   7  10   3       24.65       23.54      1.15 o
  -2  11   3        1.80        1.99      0.35 o
  -1  11   3        4.03        3.58      0.52 o
   0  11   3        6.03        6.29      0.69 o
   1  11   3       12.89       14.17      0.76 o
   2  11   3        1.49        1.75      0.34 o
   3  11   3       22.01       25.30      1.02 o
   4  11   3        3.85        4.64      0.59 o
   5  11   3        0.39        1.17      0.32 o
   6  11   3       10.71       12.28      0.76 o
   1  12   3        0.46        0.57      0.21 o
   2  12   3        1.07        1.42      0.29 o
   3  12   3       27.64       29.30      1.15 o
  -3 -11   4        0.01        0.35      0.18 o
  -2 -11   4        8.41        8.98      0.65 o
  -1 -11   4        8.11        9.57      0.83 o
   0 -11   4        1.70        1.49      0.37 o
   1 -11   4       14.73       14.62      0.93 o
   2 -11   4        8.23        7.05      0.69 o
   3 -11   4        1.84        1.81      0.32 o
  -4 -10   4       11.72       11.25      0.75 o
  -3 -10   4        1.41        1.30      0.26 o
  -2 -10   4        0.54        0.83      0.37 o
  -1 -10   4       61.11       64.47      1.78 o
   0 -10   4       12.83       12.36      0.79 o
   1 -10   4        0.14       -0.05      0.19 o
   2 -10   4       15.59       13.91      0.81 o
   3 -10   4        5.88        6.40      0.52 o
   4 -10   4        0.88        0.80      0.20 o
  -6  -9   4       35.39       37.99      1.48 o
  -5  -9   4        9.36        9.14      0.87 o
  -4  -9   4        2.01        2.03      0.34 o
  -3  -9   4       11.76       11.37      0.77 o
  -2  -9   4        4.52        3.61      0.68 o
  -1  -9   4       39.80       39.31      1.48 o
   0  -9   4        5.78        5.42      0.57 o
   1  -9   4       10.88       10.84      1.16 o
   2  -9   4       16.19       16.70      0.99 o
   3  -9   4        4.77        4.42      0.52 o
   4  -9   4        0.08        0.09      0.18 o
   5  -9   4        4.77        4.73      0.47 o
   6  -9   4       21.12       22.71      0.78 o
  -7  -8   4        7.33        6.62      0.67 o
  -6  -8   4       40.25       47.64      2.05 o
  -5  -8   4       35.45       35.49      1.35 o
  -4  -8   4        0.00       -0.04      0.18 o
  -3  -8   4       87.25       84.88      3.07 o
  -2  -8   4      259.81      249.18      5.80 o
  -1  -8   4       12.87       12.31      0.69 o
   0  -8   4        4.04        4.79      0.56 o
   1  -8   4       55.97       49.45      1.71 o
   2  -8   4       27.54       24.51      1.23 o
   3  -8   4       15.74       13.65      0.95 o
   4  -8   4        1.79        1.54      0.38 o
   5  -8   4        1.34        3.12      0.46 o
   6  -8   4       25.74       35.47      1.25 o
   7  -8   4        1.11        1.41      0.33 o
  -8  -7   4       28.78       29.45      1.27 o
  -7  -7   4        7.74        8.04      0.86 o
  -6  -7   4       88.24       74.52      1.97 o
  -5  -7   4        5.04        5.24      0.45 o
  -4  -7   4       61.73       61.90      1.52 o
  -3  -7   4      105.36      105.01      1.94 o
  -2  -7   4      237.83      222.24      5.19 o
  -1  -7   4      100.09      103.50      3.51 o
   0  -7   4      117.57      108.46      3.54 o
   1  -7   4      150.75      149.87      4.08 o
   2  -7   4       45.07       45.84      2.22 o
   3  -7   4       72.54       74.00      3.81 o
   4  -7   4       59.09       57.60      2.76 o
   5  -7   4      211.30      204.25      5.12 o
   6  -7   4        1.65        1.02      0.28 o
   7  -7   4        0.01        0.25      0.29 o
  -8  -6   4        5.51        7.38      0.74 o
  -7  -6   4        1.48        1.51      0.46 o
  -6  -6   4      113.05      108.27      5.88 o
  -5  -6   4      360.35      320.90      6.25 o
  -4  -6   4      459.22      443.21      5.45 o
  -3  -6   4      255.15      231.55      5.25 o
  -2  -6   4      274.33      273.97     14.67 o
  -1  -6   4      353.29      319.44      5.84 o
   0  -6   4       27.77       28.38      1.72 o
   1  -6   4       19.30       21.02      1.47 o
   2  -6   4      238.19      250.03      3.53 o
   3  -6   4       21.71       26.55      1.17 o
   4  -6   4        0.79        0.05      0.37 o
   5  -6   4       19.28       20.66      1.12 o
   6  -6   4       23.85       24.55      1.84 o
   7  -6   4       28.46       28.10      1.36 o
   8  -6   4        5.90        7.83      0.55 o
  -8  -5   4       42.20       40.05      1.82 o
  -7  -5   4        5.65        3.64      0.65 o
  -6  -5   4      163.77      148.36      2.90 o
  -5  -5   4      167.03      161.64      2.71 o
  -4  -5   4      280.31      263.37      3.15 o
  -3  -5   4       15.59       18.94      0.82 o
  -2  -5   4       16.61       14.56      0.68 o
  -1  -5   4      191.11      182.15      4.15 o
   0  -5   4        5.29        5.44      0.73 o
   1  -5   4     1559.44     1505.56     11.38 o
   2  -5   4        1.62        2.45      0.36 o
   3  -5   4       62.19       74.23      1.84 o
   4  -5   4       19.29       22.23      1.58 o
   5  -5   4       31.47       30.19      1.90 o
   6  -5   4       80.93       84.18      3.49 o
   7  -5   4       32.25       31.34      2.10 o
   8  -5   4        2.61        2.91      0.61 o
   9  -5   4       21.30       22.07      1.30 o
  -9  -4   4       18.61       26.20      1.27 o
  -8  -4   4        3.05        3.23      0.42 o
  -7  -4   4        0.01        0.09      0.19 o
  -6  -4   4        3.93        3.40      0.64 o
  -5  -4   4        0.46        0.19      0.30 o
  -4  -4   4      279.75      280.64      7.31 o
  -3  -4   4        0.34        1.27      0.31 o
  -2  -4   4       27.67       23.94      0.81 o
  -1  -4   4        3.63        3.98      0.42 o
   0  -4   4      315.21      328.74      4.92 o
   1  -4   4       63.25       74.74      2.32 o
   2  -4   4      254.37      265.83      3.18 o
   3  -4   4       22.41       22.96      0.95 o
   4  -4   4        0.94        0.63      0.32 o
   5  -4   4      211.73      196.72      4.76 o
   6  -4   4       46.20       47.03      1.57 o
   7  -4   4       17.53       15.56      1.55 o
   8  -4   4        1.28        2.07      0.61 o
   9  -4   4        4.88        3.57      0.66 o
  -9  -3   4       14.92       21.27      1.30 o
  -8  -3   4        0.03        0.47      0.22 o
  -7  -3   4       22.09       22.20      1.19 o
  -6  -3   4       72.80       67.30      2.09 o
  -5  -3   4        2.82        4.92      0.83 o
  -4  -3   4       35.32       38.18      1.36 o
  -3  -3   4      478.29      516.70     15.11 o
  -2  -3   4      402.73      419.52      3.74 o
  -1  -3   4       10.37       16.41      1.40 o
   0  -3   4       18.94       15.44      0.66 o
   1  -3   4      354.04      345.15      3.12 o
   2  -3   4     1150.91     1269.35      8.42 o
   3  -3   4        1.62        1.46      0.37 o
   4  -3   4        0.13        0.09      0.23 o
   5  -3   4        3.15        3.24      0.61 o
   6  -3   4      354.01      349.51      6.32 o
   7  -3   4       63.46       56.61      1.89 o
   8  -3   4       63.98       54.24      2.78 o
   9  -3   4        4.72        5.86      0.86 o
  10  -3   4        2.90        3.17      0.51 o
  -9  -2   4        9.09        9.60      0.92 o
  -8  -2   4       10.85        8.77      1.07 o
  -7  -2   4      100.36       91.26      3.85 o
  -6  -2   4       95.84       90.47      2.33 o
  -5  -2   4       45.50       45.42      2.36 o
  -4  -2   4      144.04      155.43      4.03 o
  -3  -2   4       15.44       12.49      1.04 o
  -2  -2   4      281.59      307.16      2.41 o
  -1  -2   4      306.97      332.92      2.86 o
   0  -2   4      513.43      511.77      3.07 o
   1  -2   4       41.37       47.35      1.07 o
   2  -2   4      306.53      358.81      3.93 o
   3  -2   4       60.61       82.80      2.34 o
   4  -2   4        0.05        0.34      0.24 o
   5  -2   4       14.09       10.58      1.02 o
   6  -2   4       34.12       30.61      1.85 o
   7  -2   4        3.66        3.76      0.34 o
   8  -2   4      189.89      181.57      3.42 o
   9  -2   4        7.07        7.43      1.00 o
  10  -2   4        8.49        9.22      0.90 o
  -9  -1   4        7.14        8.64      0.58 o
  -8  -1   4       26.23       26.16      1.85 o
  -7  -1   4        3.22        1.08      0.32 o
  -6  -1   4       34.10       29.07      1.91 o
  -5  -1   4       21.44       20.25      1.54 o
  -4  -1   4      161.34      150.13      3.79 o
  -3  -1   4      576.58      601.01      6.79 o
  -2  -1   4        0.04        1.02      0.26 o
  -1  -1   4       67.95       56.24      0.94 o
   0  -1   4     1165.48     1101.32      4.67 o
   1  -1   4      108.72      137.59      1.68 o
   2  -1   4       68.03       96.17      1.76 o
   3  -1   4       43.61       53.93      1.77 o
   4  -1   4      244.05      281.45      4.42 o
   5  -1   4      163.49      175.51      3.87 o
   6  -1   4       23.27       27.89      1.70 o
   7  -1   4       33.33       31.85      1.91 o
   8  -1   4        0.36        0.34      0.18 o
   9  -1   4        0.00        0.03      0.19 o
  10  -1   4        9.03       11.38      1.01 o
  -9   0   4        4.65        2.55      0.26 o
  -8   0   4        8.83       12.74      1.27 o
  -7   0   4      122.20      112.36      4.06 o
  -6   0   4      917.61      851.80      7.45 o
  -5   0   4        6.63        5.25      0.77 o
  -4   0   4      106.88      102.93      3.05 o
  -3   0   4        6.97        7.33      0.50 o
  -2   0   4      484.91      528.90      5.75 o
  -1   0   4      375.69      399.63      4.26 o
   0   0   4      143.87      141.89      2.21 o
   1   0   4       18.32       19.84      0.60 o
   2   0   4       29.37       35.91      2.86 o
   3   0   4      847.56      878.65      6.57 o
   4   0   4     1500.74     1630.75     10.07 o
   5   0   4       17.73       19.80      1.24 o
   6   0   4       12.10       14.95      1.18 o
   7   0   4       29.32       32.41      1.89 o
   8   0   4      211.80      198.52      2.39 o
   9   0   4        4.04        2.79      0.32 o
  -9   1   4        0.12        0.50      0.13 o
  -8   1   4        0.58        0.91      0.28 o
  -7   1   4        0.04        0.51      0.42 o
  -6   1   4      166.46      163.78      3.24 o
  -5   1   4      122.99      117.46      3.53 o
  -4   1   4        1.80        3.27      0.38 o
  -3   1   4      153.14      162.33      3.87 o
  -2   1   4        7.43        7.28      0.46 o
  -1   1   4        0.31        0.46      0.18 o
   1   1   4        0.54        0.72      0.12 o
   2   1   4      209.81      204.83      1.49 o
   3   1   4       23.92       28.35      1.90 o
   4   1   4      166.21      197.95      3.28 o
   5   1   4      490.45      540.12      6.18 o
   6   1   4        4.81        6.28      0.76 o
   7   1   4      188.63      182.43      4.32 o
   8   1   4       24.52       25.15      0.77 o
   9   1   4       35.81       29.25      1.23 o
  10   1   4        1.20        0.00      0.31 o
  -9   2   4        3.46        4.55      0.54 o
  -8   2   4        7.87        9.31      0.69 o
  -7   2   4        8.02        5.78      0.63 o
  -6   2   4       66.71       68.41      2.08 o
  -5   2   4        1.03        2.06      0.52 o
  -4   2   4       62.76       62.08      1.36 o
  -3   2   4        8.18        9.42      0.60 o
  -2   2   4        0.80        1.65      0.36 o
  -1   2   4        0.36        0.42      0.27 o
   0   2   4      172.59      177.76      1.47 o
   1   2   4      716.70      713.04      3.23 o
   2   2   4       91.83       87.33      1.13 o
   3   2   4       70.04       68.34      1.98 o
   4   2   4       79.02       81.47      1.67 o
   5   2   4      136.28      121.80      3.42 o
   6   2   4      386.02      399.53      6.82 o
   7   2   4        0.53        0.57      0.40 o
   8   2   4        3.32        3.53      0.42 o
   9   2   4       10.60        9.77      0.59 o
  10   2   4       17.09       14.18      1.05 o
  -8   3   4        0.90        0.86      0.24 o
  -7   3   4       61.11       64.09      2.80 o
  -6   3   4       50.10       47.72      1.72 o
  -5   3   4      197.91      202.83      4.71 o
  -4   3   4       33.73       39.32      1.91 o
  -3   3   4        0.00        0.34      0.22 o
  -2   3   4      216.71      239.32      4.19 o
  -1   3   4        6.56        5.94      0.46 o
   0   3   4     1121.60     1159.07      9.27 o
   1   3   4      358.23      350.94      3.96 o
   2   3   4      445.68      476.86      3.71 o
   3   3   4        6.18        4.37      0.59 o
   4   3   4      179.44      204.53      4.19 o
   5   3   4       23.85       26.86      1.68 o
   6   3   4      126.06      118.73      3.80 o
   7   3   4       20.33       19.57      1.65 o
   8   3   4        0.08       -0.18      0.23 o
   9   3   4       60.38       59.84      1.76 o
  10   3   4       10.91       12.80      1.00 o
  -8   4   4        1.20        0.63      0.28 o
  -7   4   4        0.07        0.73      0.27 o
  -6   4   4        0.54        1.13      0.49 o
  -5   4   4        3.28        4.02      0.40 o
  -4   4   4       15.27       13.21      1.18 o
  -3   4   4      663.16      703.44      8.24 o
  -2   4   4      466.82      503.94      6.59 o
  -1   4   4      891.98      838.85      5.88 o
   0   4   4      656.27      650.90      9.52 o
   1   4   4     4878.63     4878.87     44.73 o
   2   4   4     2212.40     2171.24     12.90 o
   3   4   4      304.08      319.16      5.21 o
   4   4   4       75.11       80.55      2.80 o
   5   4   4       64.90       61.72      2.67 o
   6   4   4      436.67      434.92      7.54 o
   7   4   4      221.13      221.06      2.90 o
   8   4   4       46.79       45.24      1.35 o
   9   4   4        4.53        4.36      0.49 o
  10   4   4       66.51       74.35      2.26 o
  -8   5   4        2.09        2.52      0.42 o
  -7   5   4        1.35        0.55      0.34 o
  -6   5   4       21.90       21.60      1.17 o
  -5   5   4       71.82       68.83      1.69 o
  -4   5   4      144.24      143.52      5.40 o
  -3   5   4       10.54       10.06      1.06 o
  -2   5   4        6.61        9.42      0.99 o
  -1   5   4      377.49      349.60      5.48 o
   0   5   4       12.14        9.84      0.65 o
   1   5   4      131.94      141.97      3.64 o
   2   5   4     1452.61     1473.15      7.80 o
   3   5   4      145.48      155.45      2.69 o
   4   5   4       53.54       52.65      2.39 o
   5   5   4       12.44       14.57      1.36 o
   6   5   4       31.53       32.34      2.16 o
   7   5   4       78.20       70.49      1.44 o
   8   5   4        4.20        4.54      0.53 o
   9   5   4        0.20        0.47      0.24 o
  10   5   4       40.03       41.89      1.60 o
  -7   6   4       10.69       10.95      0.49 o
  -6   6   4        5.04        5.92      0.67 o
  -5   6   4       21.59       23.06      1.83 o
  -4   6   4       40.18       35.29      2.30 o
  -3   6   4       76.18       81.46      2.32 o
  -2   6   4        8.90        8.39      0.97 o
  -1   6   4       50.67       54.44      2.30 o
   0   6   4       31.73       30.86      1.20 o
   1   6   4      148.38      152.89      3.96 o
   2   6   4       53.84       51.31      1.58 o
   3   6   4        2.48        3.39      0.46 o
   4   6   4        9.83       10.89      0.97 o
   5   6   4        0.03        0.14      0.18 o
   6   6   4       12.66       11.81      0.61 o
   7   6   4       24.80       21.59      0.80 o
   8   6   4        9.67        9.60      0.70 o
   9   6   4       98.73      112.22      2.07 o
  10   6   4        0.00        0.15      0.18 o
  -6   7   4        0.06        0.03      0.22 o
  -5   7   4        0.01        0.29      0.19 o
  -4   7   4       33.30       29.53      1.40 o
  -3   7   4       12.11       10.80      1.25 o
  -2   7   4       47.10       48.58      1.74 o
  -1   7   4        0.08       -0.22      0.29 o
   0   7   4       13.00       14.40      1.17 o
   1   7   4        5.94        8.37      0.99 o
   2   7   4       24.06       22.76      1.92 o
   3   7   4       67.49       68.02      2.00 o
   4   7   4        6.36        6.34      1.29 o
   5   7   4        1.84        1.67      0.21 o
   6   7   4        3.63        2.91      0.36 o
   7   7   4        0.90        0.64      0.18 o
   8   7   4        6.15        8.21      0.85 o
   9   7   4        5.13        5.91      0.65 o
  -5   8   4       13.97       14.71      0.79 o
  -4   8   4       48.07       52.25      2.05 o
  -3   8   4       43.57       39.18      2.28 o
  -2   8   4        0.11        0.52      0.33 o
  -1   8   4        0.02        0.16      0.21 o
   0   8   4       18.88       19.78      1.12 o
   1   8   4        1.61        2.28      0.40 o
   2   8   4       22.14       23.32      0.97 o
   3   8   4       21.85       21.26      0.70 o
   4   8   4       40.37       43.25      1.13 o
   5   8   4       69.39       68.47      1.60 o
   6   8   4        0.81        0.72      0.24 o
   7   8   4       14.44       11.69      1.04 o
   8   8   4        6.50        6.11      0.69 o
   9   8   4      104.46      107.50      2.19 o
  -4   9   4       11.35       12.10      1.01 o
  -3   9   4       13.00       12.04      0.80 o
  -2   9   4       19.18       17.10      1.02 o
  -1   9   4       25.24       22.80      1.21 o
   0   9   4        0.66        0.53      0.23 o
   1   9   4       11.36       10.63      0.65 o
   2   9   4       92.34       93.42      1.89 o
   3   9   4        3.67        4.34      0.88 o
   4   9   4        9.39        8.93      0.58 o
   5   9   4       26.26       23.16      0.90 o
   6   9   4        5.50        4.11      0.83 o
   7   9   4       10.80       11.66      0.93 o
   8   9   4        4.71        4.56      0.50 o
  -3  10   4        1.67        1.97      0.43 o
  -2  10   4        6.06        8.04      0.61 o
  -1  10   4        5.55        6.08      0.58 o
   0  10   4        0.98        0.54      0.19 o
   1  10   4        1.91        1.59      0.25 o
   2  10   4       17.85       18.12      1.08 o
   3  10   4       70.66       73.90      1.90 o
   4  10   4        0.36        0.04      0.27 o
   5  10   4        0.00       -0.04      0.15 o
   6  10   4       14.85       13.67      0.97 o
   7  10   4        6.81        5.88      0.55 o
   0  11   4        0.30        0.50      0.23 o
   1  11   4       16.03       17.58      0.81 o
   2  11   4       15.30       16.09      0.79 o
   3  11   4       14.26       16.55      0.96 o
   4  11   4        2.46        3.25      0.48 o
   5  11   4       16.77       17.67      0.95 o
  -2 -11   5        0.01       -0.05      0.12 o
  -1 -11   5        2.35        2.45      0.27 o
   0 -11   5        0.88        1.13      0.20 o
   1 -11   5       11.14       12.16      0.81 o
   2 -11   5        1.57        1.81      0.33 o
  -4 -10   5        4.37        5.41      0.58 o
  -3 -10   5        4.14        3.42      0.55 o
  -2 -10   5        4.30        4.15      0.43 o
  -1 -10   5        0.64        0.40      0.29 o
   0 -10   5        1.11        1.23      0.27 o
   1 -10   5        0.40        0.29      0.19 o
   2 -10   5        6.79        5.94      0.51 o
   3 -10   5        0.77        0.98      0.17 o
   4 -10   5        9.90        9.73      0.52 o
  -5  -9   5        0.00        0.19      0.23 o
  -4  -9   5        2.98        3.14      0.30 o
  -3  -9   5        1.05        0.54      0.20 o
  -2  -9   5       94.09      101.30      3.22 o
  -1  -9   5       35.15       37.40      1.51 o
   0  -9   5        8.79        7.59      0.67 o
   1  -9   5       69.82       61.32      2.62 o
   2  -9   5       13.41       12.14      0.81 o
   3  -9   5       21.86       21.05      1.05 o
   4  -9   5        0.02        0.08      0.16 o
   5  -9   5        0.89        0.67      0.19 o
   6  -9   5        1.14        0.27      0.18 o
  -6  -8   5       42.40       46.37      1.83 o
  -5  -8   5        8.80        7.73      0.60 o
  -4  -8   5        2.91        3.26      0.57 o
  -3  -8   5       44.99       43.43      2.14 o
  -2  -8   5      515.22      506.68      7.43 o
  -1  -8   5       44.02       40.20      1.52 o
   0  -8   5       17.39       14.70      1.31 o
   1  -8   5      277.16      250.19      5.46 o
   2  -8   5      347.20      313.37      4.31 o
   3  -8   5       21.28       18.80      1.09 o
   4  -8   5       21.74       19.86      1.08 o
   5  -8   5        2.97        2.74      0.39 o
   6  -8   5        7.18        8.73      0.87 o
   7  -8   5        3.52        4.20      0.48 o
  -7  -7   5        5.13        7.53      0.74 o
  -6  -7   5       11.00       13.94      1.17 o
  -5  -7   5       15.11       13.30      0.85 o
  -4  -7   5       10.52       10.14      0.61 o
  -3  -7   5      291.28      277.22      5.43 o
  -2  -7   5      345.30      319.20      4.31 o
  -1  -7   5      532.17      512.08      5.47 o
   0  -7   5       15.54       10.49      0.78 o
   1  -7   5      108.57      105.45      2.46 o
   2  -7   5        1.40        1.06      0.22 o
   3  -7   5      239.42      218.00      4.84 o
   4  -7   5      165.77      158.71      3.18 o
   5  -7   5      262.64      259.74      8.49 o
   6  -7   5       55.66       57.39      2.50 o
   7  -7   5        0.10        0.48      0.29 o
  -8  -6   5        1.13        1.31      0.31 o
  -7  -6   5        9.56       10.30      0.98 o
  -6  -6   5        1.44        0.79      0.37 o
  -5  -6   5        1.76        1.14      0.30 o
  -4  -6   5       14.51       16.28      0.81 o
  -3  -6   5      118.78      112.81      2.05 o
  -2  -6   5      249.39      223.83      5.32 o
  -1  -6   5        1.33        1.50      0.50 o
   0  -6   5       12.18       13.92      1.25 o
   1  -6   5      149.40      136.80      3.86 o
   2  -6   5        0.25        1.83      1.13 o
   3  -6   5      192.00      197.62      3.25 o
   4  -6   5      338.03      319.52      9.11 o
   5  -6   5      124.10      113.40      3.87 o
   6  -6   5        0.23        0.59      0.28 o
   7  -6   5        7.65        9.08      0.71 o
   8  -6   5        7.27        8.36      0.83 o
  -8  -5   5        4.80        8.43      0.76 o
  -7  -5   5        3.37        2.53      0.56 o
  -6  -5   5      116.92       98.20      3.44 o
  -5  -5   5      117.48       93.42      3.07 o
  -4  -5   5       14.26       13.20      0.56 o
  -3  -5   5        4.14        4.50      0.43 o
  -2  -5   5       21.82       17.11      1.42 o
  -1  -5   5      335.90      341.76      6.02 o
   0  -5   5      405.75      408.27      6.38 o
   1  -5   5       57.57       50.27      2.19 o
   2  -5   5      323.92      312.95      5.17 o
   3  -5   5        4.57        5.48      0.54 o
   4  -5   5        2.63        2.15      0.54 o
   5  -5   5      183.93      169.28      2.70 o
   6  -5   5       35.89       30.13      1.43 o
   7  -5   5        3.05        3.40      1.01 o
   8  -5   5       28.45       35.95      2.01 o
   9  -5   5        1.21        2.02      0.43 o
  -8  -4   5        2.55        2.25      0.32 o
  -7  -4   5        0.29        0.44      0.26 o
  -6  -4   5       52.71       52.73      1.79 o
  -5  -4   5        0.17        1.69      0.33 o
  -4  -4   5        0.56        1.53      0.68 o
  -3  -4   5      494.82      490.31      5.46 o
  -2  -4   5      151.52      136.43      2.03 o
  -1  -4   5        4.24        6.77      0.58 o
   0  -4   5        3.50        4.71      0.66 o
   1  -4   5      492.39      536.83      6.62 o
   2  -4   5        5.23        5.20      0.47 o
   3  -4   5       70.66       80.79      2.82 o
   4  -4   5        5.65        6.72      0.87 o
   5  -4   5      322.54      319.59      6.16 o
   6  -4   5      394.17      379.01      3.45 o
   7  -4   5       61.65       57.98      2.96 o
   8  -4   5       35.62       35.74      2.18 o
   9  -4   5       26.04       34.86      1.84 o
  -8  -3   5        0.49        1.57      0.28 o
  -7  -3   5        5.03        4.94      0.56 o
  -6  -3   5       11.71       10.67      0.70 o
  -5  -3   5       25.14       22.11      0.99 o
  -4  -3   5        7.46        5.46      0.86 o
  -3  -3   5       82.70       76.77      2.96 o
  -2  -3   5       10.13        8.12      0.61 o
  -1  -3   5      302.31      314.94      5.13 o
   0  -3   5      615.21      714.99      4.88 o
   1  -3   5      649.73      748.99      5.02 o
   2  -3   5      898.79     1018.75     20.58 o
   3  -3   5        3.97        2.47      0.55 o
   4  -3   5       27.49       29.79      1.76 o
   5  -3   5       21.53       22.08      1.60 o
   6  -3   5      888.00      825.40      9.98 o
   7  -3   5       58.39       47.26      3.18 o
   8  -3   5      177.39      163.51      4.80 o
   9  -3   5        0.55        0.32      0.30 o
  10  -3   5        8.23        9.53      0.81 o
  -9  -2   5       12.06       13.36      0.93 o
  -8  -2   5       77.61       87.10      3.12 o
  -7  -2   5        0.39        0.68      0.32 o
  -6  -2   5       15.65       13.98      0.80 o
  -5  -2   5       49.23       45.27      2.47 o
  -4  -2   5      208.10      202.82      4.91 o
  -3  -2   5      123.42      117.06      3.45 o
  -2  -2   5       11.44        9.48      0.61 o
  -1  -2   5      943.51     1030.20      4.76 o
   0  -2   5      637.12      721.46      4.72 o
   1  -2   5      257.04      276.57      5.56 o
   2  -2   5        1.03        0.69      0.18 o
   3  -2   5      193.41      216.59      4.15 o
   4  -2   5       52.10       47.99      2.09 o
   5  -2   5        4.02        3.89      0.65 o
   6  -2   5        0.02        0.41      0.38 o
   7  -2   5       83.42       83.20      1.87 o
   8  -2   5       47.85       41.68      1.66 o
   9  -2   5        2.38        1.79      0.56 o
  10  -2   5        6.93        6.29      0.73 o
  -9  -1   5        0.09        0.24      0.18 o
  -8  -1   5        0.62        0.24      0.32 o
  -7  -1   5       54.46       52.42      2.76 o
  -6  -1   5      133.62      129.88      3.17 o
  -5  -1   5       24.29       23.11      1.71 o
  -4  -1   5        6.94        6.53      0.87 o
  -3  -1   5        6.33       15.23      1.19 o
  -2  -1   5     1255.24     1298.73      7.07 o
  -1  -1   5        3.19        3.38      0.27 o
   0  -1   5      365.65      413.66      2.75 o
   1  -1   5      159.46      173.66      2.26 o
   2  -1   5      468.89      535.16      6.01 o
   3  -1   5       62.25       67.36      2.15 o
   4  -1   5      654.46      703.24      7.30 o
   5  -1   5       71.25       76.50      2.66 o
   6  -1   5       97.18       94.71      3.19 o
   7  -1   5        0.13        0.50      0.18 o
   8  -1   5      189.46      187.38      3.45 o
   9  -1   5       37.77       38.05      1.47 o
  10  -1   5        0.00        0.46      0.27 o
  -8   0   5       15.71       17.46      0.95 o
  -7   0   5        5.25        4.78      0.85 o
  -6   0   5      403.59      374.68      5.39 o
  -5   0   5      109.57       97.94      3.44 o
  -4   0   5       37.77       31.62      1.82 o
  -3   0   5        4.34       11.99      0.77 o
  -2   0   5      902.79      932.82     25.11 o
  -1   0   5      505.63      541.66      3.85 o
   0   0   5      393.46      390.89      6.21 o
   1   0   5        0.82        1.37      0.20 o
   2   0   5        1.59        1.05      0.24 o
   3   0   5      766.07      840.75      5.72 o
   4   0   5        4.93        6.30      0.49 o
   5   0   5        4.06        3.81      0.59 o
   6   0   5        1.50        1.12      0.39 o
   7   0   5       26.03       23.99      1.62 o
   8   0   5      123.10      117.63      1.92 o
   9   0   5       50.15       45.43      1.91 o
  10   0   5        0.30       -0.37      0.37 o
  -8   1   5       10.18       11.15      0.74 o
  -7   1   5       30.69       25.99      1.89 o
  -6   1   5        7.56        6.73      0.69 o
  -5   1   5      383.95      355.00      6.41 o
  -4   1   5      388.26      379.37      6.18 o
  -3   1   5        3.55        1.73      0.28 o
  -2   1   5       28.32       27.29      0.96 o
  -1   1   5      648.96      664.55      4.22 o
   0   1   5      196.00      222.05      2.54 o
   1   1   5      718.14      708.60      4.38 o
   2   1   5      108.57      109.54      1.40 o
   3   1   5      213.36      228.79      2.12 o
   4   1   5       84.16       84.45      2.11 o
   5   1   5       11.09       18.30      0.88 o
   6   1   5       76.30       78.78      2.00 o
   7   1   5       13.34       12.73      1.36 o
   8   1   5       25.88       26.19      1.33 o
   9   1   5        1.04        1.18      0.22 o
  10   1   5       20.91       16.92      1.17 o
  -8   2   5        6.37        7.46      0.46 o
  -7   2   5        2.69        3.36      0.47 o
  -6   2   5       76.84       73.61      2.18 o
  -5   2   5       39.41       37.26      1.53 o
  -4   2   5       56.88       67.08      1.81 o
  -3   2   5      152.10      176.31      2.74 o
  -2   2   5       77.68       89.77      1.79 o
  -1   2   5       37.24       48.62      2.02 o
   0   2   5        6.64        5.23      0.74 o
   1   2   5      583.89      605.24      3.73 o
   2   2   5      811.23      804.14      3.88 o
   3   2   5      584.67      628.47      5.15 o
   4   2   5       25.19       27.62      1.05 o
   5   2   5       55.26       58.78      2.47 o
   6   2   5       19.31       17.58      1.48 o
   7   2   5       20.42       17.86      1.62 o
   8   2   5       27.73       23.62      1.26 o
   9   2   5        8.36        7.39      0.51 o
  10   2   5        1.78        0.85      0.21 o
  -8   3   5        9.24       10.93      0.64 o
  -7   3   5        3.09        2.32      0.55 o
  -6   3   5        5.65        4.93      0.85 o
  -5   3   5      360.97      380.49      6.27 o
  -4   3   5       82.58       91.01      2.16 o
  -3   3   5      378.16      381.50      8.70 o
  -2   3   5      168.69      157.38      6.85 o
  -1   3   5      103.81      101.20      5.08 o
   0   3   5       12.40       17.61      8.94 o
   1   3   5       17.56       16.52      0.73 o
   2   3   5        4.65        3.55      0.37 o
   3   3   5      376.78      404.54      5.78 o
   4   3   5      151.16      160.73      3.94 o
   5   3   5      427.54      412.17      6.79 o
   6   3   5      259.16      237.77      5.52 o
   7   3   5      106.94       98.52      2.51 o
   8   3   5      160.92      152.16      3.20 o
   9   3   5       10.71       10.69      0.74 o
  10   3   5        5.75        7.01      0.69 o
  -8   4   5       17.21       23.76      1.10 o
  -7   4   5        0.00        0.14      0.17 o
  -6   4   5       12.42       11.99      1.27 o
  -5   4   5       67.15       64.95      1.99 o
  -4   4   5      162.14      171.79      4.36 o
  -3   4   5       12.58       12.73      1.17 o
  -2   4   5        0.87        0.46      0.30 o
  -1   4   5      121.65      105.36      2.97 o
   0   4   5      267.96      273.83     10.16 o
   1   4   5      224.29      239.39      2.93 o
   2   4   5     2859.03     2863.68     15.75 o
   3   4   5       16.60       17.44      1.29 o
   4   4   5       95.27       80.24      2.95 o
   5   4   5       41.61       41.36      2.26 o
   6   4   5       85.89       82.87      3.44 o
   7   4   5       13.41       15.61      0.82 o
   8   4   5       88.12       83.99      2.38 o
   9   4   5        2.75        2.95      0.40 o
  10   4   5       28.26       29.93      1.00 o
  -7   5   5        2.06        2.74      0.34 o
  -6   5   5       10.06        9.14      0.73 o
  -5   5   5       74.67       75.81      3.28 o
  -4   5   5       31.20       32.39      1.14 o
  -3   5   5       94.68       90.54      3.19 o
  -2   5   5      152.75      151.69      4.01 o
  -1   5   5        2.59        1.41      0.41 o
   0   5   5        0.78        0.75      0.23 o
   1   5   5       11.42       11.02      1.36 o
   2   5   5     1202.72     1219.58     11.24 o
   3   5   5       70.35       81.95      2.03 o
   4   5   5        3.78        3.08      0.67 o
   5   5   5        0.03       -0.12      0.36 o
   6   5   5       94.62       92.49      3.67 o
   7   5   5        0.50        1.61      0.37 o
   8   5   5        1.42        1.86      0.35 o
   9   5   5       26.17       29.21      1.12 o
  10   5   5        0.04        0.12      0.23 o
  -6   6   5       19.89       24.26      1.47 o
  -5   6   5       14.99       14.80      1.41 o
  -4   6   5       65.89       64.21      3.07 o
  -3   6   5        6.36        5.74      0.61 o
  -2   6   5        0.15        0.28      0.26 o
  -1   6   5       29.93       26.13      1.65 o
   0   6   5       29.43       34.32      1.37 o
   1   6   5        0.49        0.58      0.31 o
   2   6   5      344.41      351.41      6.39 o
   3   6   5      101.67      101.79      2.39 o
   4   6   5       31.95       28.05      1.32 o
   5   6   5        0.49        0.82      0.32 o
   6   6   5        0.40        0.89      0.22 o
   7   6   5        0.54        0.58      0.24 o
   8   6   5        1.15        0.73      0.31 o
   9   6   5        6.50        5.07      0.45 o
  -6   7   5       14.72       15.16      0.89 o
  -5   7   5        4.39        5.17      0.51 o
  -4   7   5       10.81       10.68      1.18 o
  -3   7   5       36.27       32.00      2.10 o
  -2   7   5      216.84      176.51      4.95 o
  -1   7   5      112.32      101.01      3.95 o
   0   7   5       41.80       41.18      2.02 o
   1   7   5      120.46      110.62      3.72 o
   2   7   5        7.72        8.07      1.08 o
   3   7   5      157.79      161.41      4.60 o
   4   7   5       17.34       17.65      0.87 o
   5   7   5        1.67        1.37      0.24 o
   6   7   5        0.12        0.19      0.17 o
   7   7   5       26.21       25.79      1.75 o
   8   7   5        0.12        0.58      0.30 o
   9   7   5       31.58       35.95      0.99 o
  -5   8   5        4.48        5.19      0.62 o
  -4   8   5        9.44        9.85      1.03 o
  -3   8   5       12.65       10.72      1.18 o
  -2   8   5       24.38       21.68      1.72 o
  -1   8   5        3.38        3.61      0.75 o
   0   8   5       17.36       17.19      1.07 o
   1   8   5       31.33       32.29      1.17 o
   2   8   5        0.54        0.85      0.38 o
   3   8   5       61.29       59.44      1.57 o
   4   8   5       64.27       63.12      2.02 o
   5   8   5       26.65       23.89      1.00 o
   6   8   5        5.52        4.56      0.78 o
   7   8   5        7.04        7.46      0.48 o
   8   8   5       10.30       12.19      0.86 o
  -4   9   5        1.70        1.00      0.21 o
  -3   9   5        0.04        0.14      0.17 o
  -2   9   5        1.54        1.47      0.32 o
  -1   9   5       18.11       17.12      1.20 o
   0   9   5        1.39        1.20      0.47 o
   1   9   5       13.45       14.34      0.97 o
   2   9   5       12.89       15.07      0.98 o
   3   9   5       60.49       61.26      2.73 o
   4   9   5        8.90        7.69      0.99 o
   5   9   5        3.13        3.75      0.49 o
   6   9   5       19.25       19.49      1.40 o
  -3  10   5        0.37        0.78      0.27 o
  -2  10   5       11.60       11.24      0.68 o
  -1  10   5        0.38        0.49      0.21 o
   0  10   5        4.80        5.38      0.56 o
   1  10   5        1.77        1.53      0.33 o
   2  10   5       11.05       10.12      1.07 o
   3  10   5        7.66        8.82      1.01 o
   4  10   5        9.44       10.94      0.75 o
   5  10   5       11.75       11.20      0.72 o
   6  10   5        0.29        0.37      0.24 o
   0  11   5        1.05        0.83      0.29 o
   1  11   5        5.72        4.66      0.63 o
   2  11   5       20.59       23.17      1.38 o
   3  11   5        2.84        2.52      0.50 o
   4  11   5        5.37        5.48      0.68 o
  -3 -10   6        1.28        0.88      0.15 o
  -2 -10   6        0.32        0.12      0.11 o
  -1 -10   6        1.04        1.28      0.35 o
   0 -10   6        0.03        0.40      0.26 o
   1 -10   6       38.19       43.28      1.87 o
   2 -10   6        1.87        2.98      0.35 o
   3 -10   6        1.98        2.46      0.28 o
  -4  -9   6        4.49        6.07      0.43 o
  -3  -9   6        9.06        7.04      0.43 o
  -2  -9   6        0.09        0.33      0.32 o
  -1  -9   6        1.15        0.87      0.36 o
   0  -9   6       28.91       25.15      1.35 o
   1  -9   6        1.48        2.73      0.41 o
   2  -9   6        6.42        5.67      0.59 o
   3  -9   6       15.43       13.81      0.79 o
   4  -9   6        1.52        2.26      0.30 o
   5  -9   6        1.99        1.92      0.37 o
  -6  -8   6        5.27        5.55      0.55 o
  -5  -8   6        2.84        2.24      0.31 o
  -4  -8   6        1.20        1.11      0.22 o
  -3  -8   6        0.01        0.12      0.19 o
  -2  -8   6        0.10        0.14      0.27 o
  -1  -8   6        5.67        3.30      0.63 o
   0  -8   6      176.79      166.80      4.33 o
   1  -8   6      147.25      138.65      3.97 o
   2  -8   6       57.98       48.48      1.66 o
   3  -8   6       24.80       22.36      1.12 o
   4  -8   6        0.03        0.10      0.18 o
   5  -8   6        0.47        0.51      0.34 o
   6  -8   6        2.39        0.97      0.31 o
  -6  -7   6       19.89       16.03      1.14 o
  -5  -7   6        9.73       12.22      0.77 o
  -4  -7   6       23.15       23.10      1.00 o
  -3  -7   6       67.06       63.96      2.52 o
  -2  -7   6        4.92        5.04      0.76 o
  -1  -7   6      166.33      147.11      4.01 o
   0  -7   6        0.11       -0.22      0.22 o
   1  -7   6      127.50      111.06      1.79 o
   2  -7   6        0.03        0.08      0.20 o
   3  -7   6       12.08       10.64      0.82 o
   4  -7   6        1.16        1.22      0.43 o
   5  -7   6        2.56        3.52      0.68 o
   6  -7   6        3.73        3.07      0.60 o
   7  -7   6       13.37       15.12      1.01 o
  -7  -6   6        1.35        1.78      0.40 o
  -6  -6   6        0.51        1.44      0.42 o
  -5  -6   6        0.62        0.89      0.26 o
  -4  -6   6       76.89       74.51      2.05 o
  -3  -6   6       61.55       62.35      2.68 o
  -2  -6   6      345.39      314.86      6.27 o
  -1  -6   6      125.27      116.29      3.86 o
   0  -6   6      140.46      133.92      3.99 o
   1  -6   6        1.10        0.31      0.29 o
   2  -6   6      189.82      184.30      9.00 o
   3  -6   6       16.59       15.78      0.99 o
   4  -6   6        0.76        0.55      0.35 o
   5  -6   6        3.77        5.76      0.82 o
   6  -6   6       12.45       15.29      0.97 o
   7  -6   6        0.91        2.38      0.36 o
   8  -6   6        0.76        0.70      0.27 o
  -7  -5   6        0.09        0.37      0.26 o
  -6  -5   6       28.53       30.46      1.85 o
  -5  -5   6       82.70       65.81      1.92 o
  -4  -5   6      212.05      202.42      4.29 o
  -3  -5   6       19.25       19.30      0.75 o
  -2  -5   6        0.56        0.57      0.35 o
  -1  -5   6      934.84      864.11     10.13 o
   0  -5   6       12.41       11.81      1.15 o
   1  -5   6      100.80       99.89      3.21 o
   2  -5   6      163.82      162.61      4.91 o
   3  -5   6      133.19      143.43      4.10 o
   4  -5   6      264.90      270.69      4.38 o
   5  -5   6       41.80       42.27      1.19 o
   6  -5   6       40.78       37.73      1.59 o
   7  -5   6        2.09        2.16      0.40 o
   8  -5   6       10.48       10.48      1.06 o
   9  -5   6        5.10        4.97      0.56 o
  -8  -4   6       13.59       15.10      0.89 o
  -7  -4   6        7.90        8.06      0.63 o
  -6  -4   6      119.04      119.34      2.71 o
  -5  -4   6      420.13      362.63     10.25 o
  -4  -4   6      790.54      718.85      7.00 o
  -3  -4   6      365.17      336.07      7.23 o
  -2  -4   6       50.14       41.74      1.60 o
  -1  -4   6      263.65      241.76      5.18 o
   0  -4   6       11.60       10.27      1.03 o
   1  -4   6        3.07        2.82      0.54 o
   2  -4   6      181.14      165.34      2.74 o
   3  -4   6      236.04      245.03      3.71 o
   4  -4   6       63.37       67.98      2.55 o
   5  -4   6        5.45        5.46      1.14 o
   6  -4   6      100.41      100.96      2.07 o
   7  -4   6       10.44       11.13      1.28 o
   8  -4   6       42.37       47.66      2.45 o
   9  -4   6       15.74       18.57      1.29 o
  -8  -3   6       10.32       13.70      1.03 o
  -7  -3   6       45.05       42.27      1.49 o
  -6  -3   6       52.74       56.43      1.92 o
  -5  -3   6      283.12      273.36      4.19 o
  -4  -3   6      266.95      248.35      5.95 o
  -3  -3   6      310.46      297.45      6.15 o
  -2  -3   6       97.43       90.08      3.17 o
  -1  -3   6      122.92      126.84      3.46 o
   0  -3   6      119.09      130.11      2.31 o
   1  -3   6       20.19       20.32      0.91 o
   2  -3   6      116.07      118.91      2.22 o
   3  -3   6       17.41       20.99      1.05 o
   4  -3   6        5.59        9.05      1.05 o
   5  -3   6        8.97       10.95      1.15 o
   6  -3   6        2.17        2.04      0.34 o
   7  -3   6        0.04       -0.19      1.08 o
   8  -3   6       55.86       48.90      2.07 o
   9  -3   6        0.49        1.17      0.41 o
  10  -3   6        9.62        8.48      0.71 o
  -8  -2   6        0.67        0.83      0.33 o
  -7  -2   6        3.32        3.06      0.42 o
  -6  -2   6        8.10        7.26      0.72 o
  -5  -2   6       39.12       39.59      1.35 o
  -4  -2   6       12.26       13.21      1.34 o
  -3  -2   6       36.40       40.66      2.19 o
  -2  -2   6        6.58       10.11      0.68 o
  -1  -2   6       23.13       22.65      0.97 o
   0  -2   6        6.76        9.91      0.51 o
   1  -2   6        9.73        7.19      0.52 o
   2  -2   6      373.48      392.99      5.83 o
   3  -2   6        0.63        0.49      0.22 o
   4  -2   6      275.29      289.85      5.29 o
   5  -2   6        0.21        0.53      0.32 o
   6  -2   6      224.66      231.76      5.23 o
   7  -2   6        4.98        3.00      0.50 o
   8  -2   6       77.20       67.64      2.33 o
   9  -2   6        0.86        1.69      0.33 o
  10  -2   6        0.19        1.01      0.32 o
  -8  -1   6       11.23       16.16      1.23 o
  -7  -1   6        2.17        2.96      0.66 o
  -6  -1   6        3.77        3.54      0.49 o
  -5  -1   6        0.49        0.59      0.27 o
  -4  -1   6       16.14       15.53      1.39 o
  -3  -1   6        8.87        6.82      0.86 o
  -2  -1   6       95.12      112.47      2.19 o
  -1  -1   6       77.82       91.12      1.85 o
   0  -1   6      121.16      129.40      2.98 o
   1  -1   6      230.22      227.10      2.91 o
   2  -1   6      718.93      781.38      8.00 o
   3  -1   6       68.00       82.23      1.89 o
   4  -1   6       11.06        9.67      0.69 o
   5  -1   6        4.33        2.64      0.39 o
   6  -1   6       77.44       75.18      2.08 o
   7  -1   6      139.95      135.50      3.11 o
   8  -1   6       53.35       48.88      1.77 o
   9  -1   6       34.23       33.03      1.35 o
  10  -1   6        0.09        0.56      0.26 o
  -8   0   6        1.41        1.65      0.28 o
  -7   0   6        2.92        2.58      0.62 o
  -6   0   6       40.69       39.58      2.46 o
  -5   0   6       12.19       12.64      0.94 o
  -4   0   6       95.10       95.28      3.34 o
  -3   0   6        0.01        0.32      0.16 o
  -2   0   6       15.12       10.85      0.67 o
  -1   0   6       64.05       77.81      2.44 o
   0   0   6       13.07       13.59      0.72 o
   1   0   6      344.15      351.09      4.91 o
   2   0   6        9.05        8.89      0.57 o
   3   0   6      314.10      362.98      6.92 o
   4   0   6       39.92       53.86      1.24 o
   5   0   6        7.35        8.62      0.69 o
   6   0   6        0.05        0.10      0.15 o
   7   0   6       47.53       47.66      1.20 o
   8   0   6       16.64       17.56      0.74 o
   9   0   6       20.95       18.99      1.02 o
  10   0   6        0.52       -0.02      0.22 o
  -8   1   6        3.36        4.36      0.41 o
  -7   1   6       53.71       55.85      1.79 o
  -6   1   6       43.05       48.45      2.68 o
  -5   1   6       93.67       86.23      3.27 o
  -4   1   6       14.58       15.64      1.33 o
  -3   1   6       89.28       83.04      1.98 o
  -2   1   6      157.73      162.00      3.20 o
  -1   1   6       46.21       57.35      2.13 o
   0   1   6       32.66       39.87      1.87 o
   1   1   6      394.94      388.46      4.30 o
   2   1   6        0.40        0.24      0.11 o
   3   1   6        5.14        3.66      0.31 o
   4   1   6      232.36      260.09      5.24 o
   5   1   6       68.34       76.87      2.37 o
   6   1   6        6.25        6.21      0.63 o
   7   1   6        7.57        5.63      0.61 o
   8   1   6       15.15       15.05      1.00 o
   9   1   6       11.66        9.94      0.74 o
  10   1   6       27.28       31.95      1.57 o
  -8   2   6       17.11       21.50      0.82 o
  -7   2   6        0.24        0.01      0.18 o
  -6   2   6      153.02      156.32      3.23 o
  -5   2   6      427.53      426.63      5.29 o
  -4   2   6       94.83       92.25      2.22 o
  -3   2   6      112.33      110.15      2.32 o
  -2   2   6       98.06       92.61      2.92 o
  -1   2   6      213.79      226.15      4.34 o
   0   2   6       65.17       73.01      1.68 o
   1   2   6        3.67        5.82      0.37 o
   2   2   6      146.46      157.67      1.93 o
   3   2   6       38.13       42.41      1.32 o
   4   2   6      243.32      256.01      3.45 o
   5   2   6       89.90       95.89      2.24 o
   6   2   6        1.42        1.07      0.40 o
   7   2   6        0.05       -0.03      0.17 o
   8   2   6       16.86       17.31      1.14 o
   9   2   6       34.17       37.88      1.43 o
  10   2   6       82.16      100.50      2.72 o
  -7   3   6        3.56        3.98      0.64 o
  -6   3   6        3.78        3.79      0.73 o
  -5   3   6      626.06      639.54      6.35 o
  -4   3   6       15.05       16.52      0.71 o
  -3   3   6        3.40        2.83      0.61 o
  -2   3   6        0.54        0.80      0.28 o
  -1   3   6       62.13       75.31      2.58 o
   0   3   6       43.26       51.77      1.42 o
   1   3   6       45.22       51.78      6.80 o
   2   3   6       12.94       15.01      0.62 o
   3   3   6        0.23        0.00      0.31 o
   4   3   6       81.23       84.04      2.99 o
   5   3   6       10.77       13.15      1.30 o
   6   3   6       23.29       26.41      1.90 o
   7   3   6       31.97       26.79      4.31 o
   8   3   6        4.82        3.88      0.72 o
   9   3   6        0.10       -0.12      0.33 o
  10   3   6        6.76        6.24      0.67 o
  -7   4   6        0.38        0.55      0.26 o
  -6   4   6        8.17        7.51      0.96 o
  -5   4   6        3.81        3.80      0.75 o
  -4   4   6        5.96        4.71      0.82 o
  -3   4   6      143.35      138.85      3.96 o
  -2   4   6       16.84       16.35      1.32 o
  -1   4   6       27.43       28.72      1.68 o
   0   4   6       72.09       65.26      1.73 o
   1   4   6       11.45       14.23      0.83 o
   2   4   6       20.17       25.44      1.60 o
   3   4   6       15.47       13.07      1.22 o
   4   4   6        5.51        3.25      0.62 o
   5   4   6        0.77        1.22      0.49 o
   6   4   6      120.00      120.95      4.16 o
   7   4   6      135.01      136.08      3.00 o
   8   4   6        0.07        0.24      0.37 o
   9   4   6        1.94        1.63      0.46 o
  10   4   6        2.12        2.13      0.29 o
  -7   5   6        2.48        2.01      0.34 o
  -6   5   6       62.75       65.69      2.59 o
  -5   5   6        8.15        8.92      1.10 o
  -4   5   6       46.00       45.94      2.53 o
  -3   5   6       87.90       89.63      2.37 o
  -2   5   6       33.67       31.99      1.92 o
  -1   5   6       63.99       57.12      2.45 o
   0   5   6       15.31       15.03      0.87 o
   1   5   6        9.90       10.06      1.11 o
   2   5   6       18.64       17.97      1.45 o
   3   5   6      345.28      323.41      6.21 o
   4   5   6       57.82       54.34      2.63 o
   5   5   6        2.14        1.53      0.52 o
   6   5   6        0.00        0.39      0.28 o
   7   5   6       88.18       81.56      2.35 o
   8   5   6        3.36        2.01      0.57 o
   9   5   6        8.13        6.40      0.80 o
  10   5   6        0.05        0.04      0.17 o
  -6   6   6        1.16        1.08      0.21 o
  -5   6   6        3.87        4.03      0.70 o
  -4   6   6        7.36        8.88      1.13 o
  -3   6   6        2.24        1.81      0.51 o
  -2   6   6      327.20      326.19      4.50 o
  -1   6   6      201.38      187.29      4.55 o
   0   6   6       92.39       87.40      2.19 o
   1   6   6        9.47       11.65      1.18 o
   2   6   6      663.86      627.47      8.81 o
   3   6   6      604.30      577.77      8.66 o
   4   6   6       43.90       42.81      1.64 o
   5   6   6       11.94       15.25      0.81 o
   6   6   6      163.58      162.87      3.30 o
   7   6   6      175.07      164.59      4.49 o
   8   6   6       11.20       11.95      1.14 o
   9   6   6        0.08        0.23      0.20 o
  -5   7   6        6.37        6.39      0.75 o
  -4   7   6       18.23       16.61      1.38 o
  -3   7   6       24.80       21.08      1.66 o
  -2   7   6        2.35        3.52      0.75 o
  -1   7   6       13.21       13.39      1.36 o
   0   7   6       33.74       27.84      1.88 o
   1   7   6       47.07       42.61      1.52 o
   2   7   6      138.36      129.98      4.79 o
   3   7   6      402.21      348.90      4.92 o
   4   7   6       18.76       21.99      1.20 o
   5   7   6        0.20        0.32      0.21 o
   6   7   6       14.64       19.98      1.10 o
   7   7   6       11.51       13.99      1.28 o
   8   7   6       12.67       10.11      0.96 o
   9   7   6        0.16        0.15      0.18 o
  -4   8   6        1.32        1.04      0.35 o
  -3   8   6       10.40        8.23      0.98 o
  -2   8   6        3.63        2.99      0.64 o
  -1   8   6        8.49        6.95      0.98 o
   0   8   6        0.50        0.93      0.49 o
   1   8   6        0.06        0.08      0.22 o
   2   8   6       15.38       14.93      0.80 o
   3   8   6       22.45       22.83      1.21 o
   4   8   6        5.19        4.51      0.56 o
   5   8   6        0.88        0.81      0.26 o
   6   8   6        3.64        3.78      0.70 o
   7   8   6        0.70        0.48      0.27 o
   8   8   6        0.00        0.36      0.24 o
  -3   9   6        0.83        1.30      0.26 o
  -2   9   6       10.21        9.20      0.69 o
  -1   9   6        6.01        5.11      0.57 o
   0   9   6        0.03        0.14      0.22 o
   1   9   6        0.52        0.47      0.26 o
   2   9   6        0.77        0.58      0.24 o
   3   9   6       17.47       19.23      1.53 o
   4   9   6       11.02       11.79      1.19 o
   5   9   6        3.03        2.88      0.42 o
   6   9   6        4.63        4.86      0.71 o
   7   9   6        3.40        3.18      0.47 o
  -2  10   6        4.55        5.02      0.41 o
  -1  10   6        7.75        8.60      0.61 o
   0  10   6        0.01        0.04      0.17 o
   1  10   6        0.00        0.14      0.21 o
   2  10   6        1.68        1.64      0.46 o
   3  10   6        6.76        6.05      0.82 o
   4  10   6        6.38        6.28      0.56 o
   5  10   6        2.64        2.50      0.36 o
   6  10   6        7.33        7.37      0.71 o
   0  11   6        9.76       10.89      0.78 o
   1  11   6        0.33        0.06      0.21 o
   2  11   6        8.89        9.29      0.56 o
   3  11   6        5.54        5.81      0.45 o
   4  11   6        0.87        0.93      0.20 o
  -2 -10   7        1.86        2.25      0.20 o
  -1 -10   7        0.64        1.13      0.16 o
   0 -10   7        0.14        0.69      0.19 o
   1 -10   7        8.65        8.85      0.49 o
   2 -10   7       36.11       31.48      1.34 o
  -4  -9   7       60.30       79.59      1.97 o
  -3  -9   7        0.39        0.06      0.19 o
  -2  -9   7       12.07       14.10      0.59 o
  -1  -9   7        0.26       -0.03      0.18 o
   0  -9   7        0.29        0.27      0.23 o
   1  -9   7       21.15       20.11      0.91 o
   2  -9   7       35.91       36.51      1.19 o
   3  -9   7        0.01       -0.01      0.15 o
   4  -9   7        4.62        4.43      0.55 o
  -4  -8   7        3.76        4.49      0.38 o
  -3  -8   7        0.25        0.68      0.18 o
  -2  -8   7       18.22       16.03      0.85 o
  -1  -8   7        0.04       -0.02      0.20 o
   0  -8   7        2.43        2.11      0.52 o
   1  -8   7        0.00        0.10      0.23 o
   2  -8   7        2.95        2.75      0.40 o
   3  -8   7       27.49       23.20      1.07 o
   4  -8   7        2.60        1.36      0.41 o
   5  -8   7        9.01        9.57      0.90 o
   6  -8   7        0.87        1.00      0.28 o
  -6  -7   7        5.57        5.19      0.55 o
  -5  -7   7       28.85       32.82      1.20 o
  -4  -7   7       10.33       11.99      0.58 o
  -3  -7   7        1.28        1.78      0.33 o
  -2  -7   7       15.68       12.71      0.80 o
  -1  -7   7       32.18       34.01      1.89 o
   1  -7   7        1.38        1.07      0.28 o
   2  -7   7      115.99      118.42      4.01 o
   3  -7   7        0.44        0.49      0.39 o
   4  -7   7       12.00       12.09      1.22 o
   5  -7   7        2.00        2.68      0.58 o
   6  -7   7        5.17        4.87      0.67 o
   7  -7   7        1.06        1.64      0.33 o
  -6  -6   7        0.01        0.10      0.21 o
  -5  -6   7        4.46        4.28      0.91 o
  -4  -6   7        3.36        4.94      0.45 o
  -3  -6   7        0.32        0.71      0.36 o
  -2  -6   7       97.31       95.73      3.12 o
  -1  -6   7     1047.03      938.69      7.28 o
   0  -6   7       59.35       54.78      1.88 o
   1  -6   7        1.73        1.35      0.37 o
   2  -6   7       89.95       81.93      2.36 o
   3  -6   7      226.93      187.53      4.86 o
   4  -6   7       16.24       12.91      1.29 o
   5  -6   7       20.91       21.72      1.18 o
   6  -6   7        0.60        0.35      0.22 o
   7  -6   7        0.05        0.04      0.15 o
  -7  -5   7        0.07        0.55      0.23 o
  -6  -5   7       20.02       25.43      1.57 o
  -5  -5   7       66.01       57.10      2.58 o
  -4  -5   7       18.93       17.92      1.00 o
  -3  -5   7       19.81       19.18      0.82 o
  -2  -5   7       73.45       68.86      2.19 o
  -1  -5   7      491.64      475.93      7.82 o
   0  -5   7      425.11      431.53      7.21 o
   1  -5   7        1.37        0.33      0.23 o
   2  -5   7       69.68       73.19      3.57 o
   3  -5   7      423.32      375.24      3.95 o
   4  -5   7      393.65      376.12      4.04 o
   5  -5   7      143.66      145.00      3.13 o
   6  -5   7       78.83       78.17      2.22 o
   7  -5   7       27.97       32.78      1.30 o
   8  -5   7       37.04       41.60      1.94 o
  -7  -4   7        1.05        0.11      0.17 o
  -6  -4   7        0.02        0.15      0.23 o
  -5  -4   7       30.38       31.27      1.98 o
  -4  -4   7        3.22        1.34      0.34 o
  -3  -4   7       14.89       13.03      0.63 o
  -2  -4   7       82.05       80.73      2.79 o
  -1  -4   7       50.74       49.19      2.45 o
   0  -4   7      339.66      319.20      5.92 o
   1  -4   7      111.95      103.75      3.25 o
   2  -4   7      101.31       91.02      3.11 o
   3  -4   7      275.48      252.65      5.52 o
   4  -4   7      434.14      432.25      5.28 o
   5  -4   7      183.63      179.80      2.79 o
   6  -4   7       37.01       35.52      1.53 o
   7  -4   7       21.76       24.76      1.90 o
   8  -4   7       20.64       22.79      1.63 o
   9  -4   7       21.55       20.79      1.25 o
  -7  -3   7        0.00        0.17      0.16 o
  -6  -3   7        1.56        1.49      0.36 o
  -5  -3   7      126.35      104.67      3.72 o
  -4  -3   7       23.97       18.97      0.96 o
  -3  -3   7        0.42        1.07      0.46 o
  -2  -3   7        0.31        0.17      0.29 o
  -1  -3   7       48.73       50.70      2.33 o
   0  -3   7      172.22      204.24      7.57 o
   1  -3   7      106.67      112.65      3.60 o
   2  -3   7        0.20        0.43      0.28 o
   3  -3   7       63.73       55.99      1.79 o
   4  -3   7      349.91      341.49      7.74 o
   5  -3   7        1.71        1.50      0.34 o
   6  -3   7       24.23       23.77      1.05 o
   7  -3   7        4.33        5.33      0.62 o
   8  -3   7       25.65       25.69      1.85 o
   9  -3   7       28.68       32.35      1.74 o
  -7  -2   7       25.23       23.35      1.02 o
  -6  -2   7       16.22       15.79      1.00 o
  -5  -2   7       12.80       13.48      0.80 o
  -4  -2   7        5.26        3.12      0.41 o
  -3  -2   7      113.20      118.60      3.91 o
  -2  -2   7        0.08        0.25      0.20 o
  -1  -2   7       56.25       56.46      2.36 o
   0  -2   7       49.07       44.20      1.44 o
   1  -2   7      256.72      267.70      8.86 o
   2  -2   7        1.02        0.30      0.24 o
   3  -2   7       75.60       77.24      2.04 o
   4  -2   7        1.10        1.66      0.34 o
   5  -2   7       36.40       38.77      2.58 o
   6  -2   7      272.79      262.90      2.94 o
   7  -2   7      146.01      146.61      6.67 o
   8  -2   7       16.71       15.61      0.99 o
   9  -2   7       15.55       15.77      1.30 o
  10  -2   7       10.56       14.69      0.90 o
  -7  -1   7        0.48       -0.22      0.27 o
  -6  -1   7        6.39        6.22      0.63 o
  -5  -1   7       44.63       45.90      1.45 o
  -4  -1   7       78.97       78.81      1.89 o
  -3  -1   7        1.32        1.71      0.49 o
  -2  -1   7       90.96       93.87      4.02 o
  -1  -1   7       74.44       73.43      2.70 o
   0  -1   7      781.47      806.85      6.06 o
   1  -1   7       50.15       52.82      1.55 o
   2  -1   7       96.95      111.55      3.34 o
   3  -1   7      453.48      500.64      4.99 o
   4  -1   7       12.41       13.64      0.86 o
   5  -1   7       34.01       35.07      1.45 o
   6  -1   7       34.81       31.98      1.88 o
   7  -1   7      727.60      695.30      6.73 o
   8  -1   7       53.89       51.28      1.79 o
   9  -1   7       36.69       32.43      2.02 o
  10  -1   7        0.32        0.57      0.26 o
  -7   0   7       25.46       35.09      1.41 o
  -6   0   7        4.21        3.24      0.72 o
  -5   0   7        0.01        0.11      0.18 o
  -4   0   7       16.67       15.32      0.82 o
  -3   0   7      516.37      523.70      6.08 o
  -2   0   7       37.63       36.28      1.90 o
  -1   0   7      309.77      313.66      5.39 o
   0   0   7      210.84      234.89      3.28 o
   1   0   7      100.42      116.01      2.28 o
   2   0   7       55.07       52.08      1.53 o
   3   0   7       59.05       65.57      1.69 o
   4   0   7      113.84      113.06      3.57 o
   5   0   7       30.87       29.93      1.95 o
   6   0   7       50.39       45.85      1.72 o
   7   0   7       50.09       59.29      1.38 o
   8   0   7        7.10        7.25      0.55 o
   9   0   7        9.21        8.91      0.98 o
  10   0   7        2.23        2.57      0.44 o
  -7   1   7        1.61        0.95      0.31 o
  -6   1   7       10.16       10.58      1.23 o
  -5   1   7       51.76       48.42      1.82 o
  -4   1   7      138.70      133.60      3.63 o
  -3   1   7      199.68      190.67      4.48 o
  -2   1   7        3.21        5.30      0.76 o
  -1   1   7      391.67      396.95      6.13 o
   0   1   7        1.24        0.50      0.25 o
   1   1   7      365.84      393.64      8.88 o
   2   1   7        8.07        7.00      0.55 o
   3   1   7      139.93      148.54      3.18 o
   4   1   7        6.01        5.57      0.64 o
   5   1   7       83.31       86.20      2.26 o
   6   1   7        0.99        1.91      0.37 o
   7   1   7       49.02       55.31      1.86 o
   8   1   7        1.23        1.52      0.49 o
   9   1   7       12.92       13.39      0.83 o
  10   1   7        2.39        2.17      0.44 o
  -7   2   7       25.19       30.63      1.57 o
  -6   2   7        2.13        2.41      0.42 o
  -5   2   7      119.96      125.27      4.33 o
  -4   2   7       90.41       89.16      2.71 o
  -3   2   7       13.23       12.31      1.20 o
  -2   2   7       52.21       52.78      2.37 o
  -1   2   7      363.24      423.64      6.46 o
   0   2   7      195.33      206.31      4.30 o
   1   2   7        7.24        9.90      3.33 o
   2   2   7        3.69        4.71      0.45 o
   3   2   7      319.57      324.91      6.57 o
   4   2   7        2.55        2.18      0.36 o
   5   2   7       13.15       12.11      0.84 o
   6   2   7        0.51        0.00      0.25 o
   7   2   7       22.53       18.04      1.10 o
   8   2   7       29.16       28.80      1.85 o
   9   2   7        4.88        4.14      0.49 o
  10   2   7        7.62        7.21      0.73 o
  -7   3   7        1.48        2.06      0.27 o
  -6   3   7        0.18        0.45      0.32 o
  -5   3   7       51.00       52.48      1.85 o
  -4   3   7      338.77      338.47      4.84 o
  -3   3   7      201.21      199.35      2.83 o
  -2   3   7       14.58       13.13      1.23 o
  -1   3   7       23.11       23.17      1.56 o
   0   3   7      325.25      326.49      5.55 o
   1   3   7        0.02        5.57      6.36 o
   2   3   7       19.79       17.51      0.72 o
   3   3   7       23.57       25.49      1.13 o
   4   3   7        1.26        0.69      0.34 o
   5   3   7        0.00        0.28      0.24 o
   6   3   7        1.26        0.67      0.36 o
   7   3   7       49.53       47.42      1.78 o
   8   3   7       12.87       13.71      1.29 o
   9   3   7        0.05       -0.07      0.27 o
  10   3   7       31.18       35.70      1.52 o
  -6   4   7        0.77        0.76      0.22 o
  -5   4   7       30.42       34.24      2.04 o
  -4   4   7        0.17        0.21      0.29 o
  -3   4   7        5.21        4.82      0.76 o
  -2   4   7       10.71       12.60      1.22 o
  -1   4   7        1.42        1.63      0.46 o
   0   4   7       10.10       11.03      0.75 o
   1   4   7       11.03       10.79      0.73 o
   2   4   7      105.45      108.91      3.45 o
   3   4   7      486.38      473.22      7.37 o
   4   4   7        4.26        3.54      0.69 o
   5   4   7        0.13       -0.06      0.34 o
   6   4   7       32.40       33.82      1.46 o
   7   4   7       27.69       27.77      1.38 o
   8   4   7       25.55       22.56      1.63 o
   9   4   7        0.29        0.48      0.33 o
  10   4   7        3.35        3.15      0.33 o
  -6   5   7        0.03        0.18      0.22 o
  -5   5   7       28.98       31.30      1.85 o
  -4   5   7       88.67       94.27      3.46 o
  -3   5   7        4.92        7.37      1.00 o
  -2   5   7        0.08        0.46      0.35 o
  -1   5   7        8.25        9.77      1.07 o
   0   5   7       15.02       15.29      0.92 o
   1   5   7      111.24      112.89      2.40 o
   2   5   7        3.47        2.58      0.59 o
   3   5   7      287.55      293.10      6.13 o
   4   5   7        1.75        1.07      0.41 o
   5   5   7       35.60       37.69      2.31 o
   6   5   7      163.46      150.30      9.35 o
   7   5   7       28.48       29.44      1.88 o
   8   5   7       43.69       37.67      2.06 o
   9   5   7       14.58       14.00      1.13 o
  10   5   7        2.24        1.98      0.36 o
  -5   6   7       14.32       14.89      1.14 o
  -4   6   7        0.05        0.22      0.28 o
  -3   6   7       15.03       11.94      1.26 o
  -2   6   7       52.12       42.35      2.38 o
  -1   6   7       30.32       25.32      1.24 o
   0   6   7        9.04        7.89      0.67 o
   1   6   7        5.69        4.57      0.85 o
   2   6   7      137.51      126.67      4.03 o
   3   6   7      245.12      225.49      3.67 o
   4   6   7       65.52       61.56      2.98 o
   5   6   7      137.65      136.88      4.45 o
   6   6   7       19.18       23.35      1.70 o
   7   6   7       10.53        8.21      1.00 o
   8   6   7        1.70        0.70      0.34 o
   9   6   7        0.46        0.12      0.23 o
  -5   7   7       34.37       39.34      1.52 o
  -4   7   7        4.43        3.86      0.63 o
  -3   7   7        0.17        0.08      0.25 o
  -2   7   7        0.02       -0.01      0.25 o
  -1   7   7      115.61      106.51      3.71 o
   0   7   7        0.84        1.41      0.47 o
   1   7   7        0.16       -0.27      0.33 o
   2   7   7       27.44       24.89      1.59 o
   3   7   7      755.27      682.91     12.42 o
   4   7   7       29.77       33.85      1.89 o
   5   7   7        5.83        6.87      0.65 o
   6   7   7        0.03        0.38      0.25 o
   7   7   7       51.08       53.28      2.39 o
   8   7   7        0.66        1.50      0.41 o
   9   7   7        0.72        0.88      0.26 o
  -4   8   7        3.96        5.75      0.43 o
  -3   8   7        1.19        0.95      0.38 o
  -2   8   7        0.31       -0.16      0.28 o
  -1   8   7        2.81        1.99      0.40 o
   0   8   7        0.06        0.00      0.19 o
   1   8   7        2.99        3.49      0.48 o
   2   8   7       46.44       40.65      2.24 o
   3   8   7       56.73       50.30      2.48 o
   4   8   7       32.27       29.60      1.87 o
   5   8   7        2.56        1.81      0.35 o
   6   8   7        0.24        0.38      0.32 o
   7   8   7        0.05        0.05      0.26 o
   8   8   7        0.71        0.78      0.27 o
  -3   9   7        3.28        3.45      0.33 o
  -2   9   7        7.09        6.72      0.54 o
  -1   9   7      108.80      100.38      2.21 o
   0   9   7        0.33        0.07      0.19 o
   1   9   7        1.54        1.34      0.31 o
   2   9   7       24.87       20.87      1.06 o
   3   9   7       11.67       11.08      1.15 o
   4   9   7       11.09       10.63      1.07 o
   5   9   7        2.75        2.07      0.34 o
   6   9   7        0.00       -0.28      0.28 o
   7   9   7        0.39        0.13      0.17 o
  -1  10   7        0.00       -0.15      0.15 o
   0  10   7        1.95        1.62      0.28 o
   1  10   7       17.35       18.75      0.94 o
   2  10   7        3.00        3.22      0.59 o
   3  10   7        3.24        3.27      0.58 o
   4  10   7        0.89        0.59      0.22 o
   5  10   7        0.10        0.01      0.18 o
   6  10   7        0.20       -0.18      0.20 o
   2  11   7        0.10        0.13      0.17 o
   3  11   7        0.33        0.50      0.29 o
  -2  -9   8        4.86        4.65      0.29 o
  -1  -9   8        5.56        4.96      0.40 o
   0  -9   8        2.44        3.63      0.36 o
   1  -9   8       17.68       18.97      0.78 o
   2  -9   8        0.81        1.46      0.24 o
   3  -9   8        5.44        3.60      0.34 o
  -4  -8   8       29.87       41.78      1.38 o
  -3  -8   8        1.58        2.22      0.28 o
  -2  -8   8       27.22       24.96      0.97 o
  -1  -8   8        4.19        4.24      0.43 o
   0  -8   8        0.09        0.07      0.17 o
   1  -8   8        1.50        0.86      0.19 o
   2  -8   8      103.06      117.99      3.23 o
   3  -8   8        8.12        7.83      0.85 o
   4  -8   8        3.14        4.37      0.61 o
   5  -8   8        1.07        1.44      0.32 o
  -5  -7   8       10.48       12.05      0.81 o
  -4  -7   8       40.22       47.58      1.65 o
  -3  -7   8        0.03        0.39      0.16 o
  -2  -7   8        1.57        1.24      0.40 o
  -1  -7   8        9.31        8.69      0.65 o
   0  -7   8        0.00        0.42      0.17 o
   1  -7   8       19.53       16.80      1.12 o
   2  -7   8        0.03        0.30      0.32 o
   3  -7   8        5.19        4.38      0.73 o
   4  -7   8        8.22        8.53      0.98 o
   5  -7   8       15.72       16.73      1.25 o
   6  -7   8        3.03        3.50      0.51 o
  -5  -6   8        4.04        4.70      0.66 o
  -4  -6   8        0.24        0.54      0.15 o
  -3  -6   8        2.18        2.03      0.27 o
  -2  -6   8       17.54       13.84      1.18 o
  -1  -6   8        0.32       -0.19      0.29 o
   0  -6   8      153.71      140.00      2.26 o
   1  -6   8      188.57      170.61      3.03 o
   2  -6   8        7.19        7.48      0.98 o
   3  -6   8       45.33       35.26      2.09 o
   4  -6   8       53.60       49.31      1.89 o
   5  -6   8        0.43        0.68      0.23 o
   6  -6   8        0.33        0.44      0.50 o
   7  -6   8       33.05       48.55      1.25 o
  -6  -5   8        2.20        3.06      0.49 o
  -5  -5   8       28.90       29.39      1.72 o
  -4  -5   8       40.81       43.37      1.42 o
  -3  -5   8        6.39        6.34      0.59 o
  -2  -5   8      159.10      147.15      2.83 o
  -1  -5   8       49.81       41.40      1.23 o
   0  -5   8      203.68      183.01      2.29 o
   1  -5   8        7.47        4.56      0.44 o
   2  -5   8        8.52        8.04      0.51 o
   3  -5   8        0.75        0.86      0.27 o
   4  -5   8       29.96       23.18      1.25 o
   5  -5   8       25.66       25.32      1.28 o
   6  -5   8        6.46        4.96      0.55 o
   7  -5   8        4.25        4.98      0.48 o
   8  -5   8        3.27        3.80      0.55 o
  -6  -4   8        4.44        3.43      0.58 o
  -5  -4   8        0.24        0.37      0.34 o
  -4  -4   8       16.47       13.86      1.33 o
  -3  -4   8       30.16       28.83      1.94 o
  -2  -4   8       68.17       64.09      1.39 o
  -1  -4   8      277.85      248.57      3.76 o
   0  -4   8        0.20        1.46      0.49 o
   1  -4   8       18.97       18.01      1.42 o
   3  -4   8        2.50        1.74      0.32 o
   4  -4   8       69.97       70.49      1.37 o
   5  -4   8        6.01        6.26      0.67 o
   6  -4   8       18.17       18.73      1.09 o
   7  -4   8       11.09       13.81      1.36 o
   8  -4   8        9.18        9.64      1.00 o
  -6  -3   8       20.71       23.45      1.47 o
  -5  -3   8        4.65        3.37      0.48 o
  -4  -3   8       11.30        7.22      0.71 o
  -3  -3   8        2.32        2.08      0.30 o
  -2  -3   8      132.14      135.61      2.26 o
  -1  -3   8       92.03       84.46      3.28 o
   0  -3   8      921.41      910.84     10.31 o
   1  -3   8       61.69       62.21      2.56 o
   2  -3   8      135.09      135.84      4.01 o
   3  -3   8       90.58       98.87      2.47 o
   4  -3   8       30.56       36.51      1.08 o
   5  -3   8      125.45      122.70      2.01 o
   6  -3   8       11.74       10.05      1.25 o
   7  -3   8        5.02        3.67      0.48 o
   8  -3   8        3.51        3.58      0.69 o
   9  -3   8        6.73        6.58      0.72 o
  -6  -2   8       39.40       39.53      1.43 o
  -5  -2   8       96.53       99.61      2.85 o
  -4  -2   8     1208.25     1115.52      9.55 o
  -3  -2   8      196.71      182.47      3.95 o
  -2  -2   8        2.43        1.97      0.54 o
  -1  -2   8        6.47        4.91      0.80 o
   0  -2   8      608.37      588.77      7.93 o
   1  -2   8        5.48        4.12      0.72 o
   2  -2   8       90.07       88.08      3.18 o
   3  -2   8      298.82      295.08      4.17 o
   4  -2   8      145.78      142.38      2.99 o
   5  -2   8        0.47        0.57      0.33 o
   6  -2   8      127.08      126.57      2.84 o
   7  -2   8      170.48      164.95      4.27 o
   8  -2   8        1.68        2.65      0.41 o
   9  -2   8        6.18        8.14      0.86 o
  -7  -1   8       22.99       32.55      1.45 o
  -6  -1   8        9.24        9.67      0.71 o
  -5  -1   8       89.48       97.08      2.53 o
  -4  -1   8      117.07      121.43      2.95 o
  -3  -1   8      216.36      217.38      4.69 o
  -2  -1   8        0.09       -0.12      0.26 o
  -1  -1   8       69.24       65.92      2.71 o
   0  -1   8      173.83      162.91      4.64 o
   1  -1   8       12.31       12.74      0.84 o
   2  -1   8       60.46       54.07      2.51 o
   3  -1   8       14.02       16.13      0.97 o
   4  -1   8       69.04       67.88      2.03 o
   5  -1   8       17.01       16.73      1.02 o
   6  -1   8        4.02        2.43      0.34 o
   7  -1   8        0.88        2.42      0.46 o
   8  -1   8        2.97        2.06      0.49 o
   9  -1   8        7.15        4.52      0.64 o
  -7   0   8        8.48       13.39      0.93 o
  -6   0   8       13.51       15.77      1.41 o
  -5   0   8       50.30       50.43      1.80 o
  -4   0   8       12.28       10.78      0.89 o
  -3   0   8      185.85      182.79      2.32 o
  -2   0   8       61.12       56.96      2.56 o
  -1   0   8       47.10       51.62      2.40 o
   0   0   8        0.05        0.50      0.36 o
   1   0   8      107.07      111.08      2.43 o
   2   0   8        0.06        1.18      0.87 o
   3   0   8      119.44      114.78      3.70 o
   4   0   8       19.71       24.23      1.75 o
   5   0   8       55.70       51.63      2.65 o
   6   0   8       14.32       13.41      0.78 o
   7   0   8       24.68       28.60      1.99 o
   8   0   8       60.24       56.25      1.84 o
   9   0   8        0.08        0.66      0.28 o
  10   0   8        8.81        7.87      0.68 o
  -7   1   8       22.06       33.19      1.00 o
  -6   1   8        5.35        5.85      0.77 o
  -5   1   8       47.16       48.68      2.67 o
  -4   1   8       44.80       49.78      1.86 o
  -3   1   8       10.01        9.01      0.53 o
  -2   1   8       55.18       55.51      2.51 o
  -1   1   8      114.36      111.06      3.50 o
   0   1   8       11.96       10.30      1.08 o
   1   1   8        9.19        9.99      0.74 o
   2   1   8       81.73       75.02      1.97 o
   3   1   8       97.23      110.61      2.39 o
   4   1   8      150.50      151.60      4.31 o
   5   1   8        0.04        0.17      0.28 o
   6   1   8       30.71       34.15      1.50 o
   7   1   8      110.56      114.35      2.32 o
   8   1   8      129.57      130.39      3.68 o
   9   1   8       19.96       19.80      0.94 o
  10   1   8        0.50        0.49      0.23 o
  -6   2   8        5.05        4.68      0.66 o
  -5   2   8        3.73        3.85      0.71 o
  -4   2   8       17.58       18.31      1.14 o
  -3   2   8       77.86       78.74      1.72 o
  -2   2   8        0.41        0.64      0.31 o
  -1   2   8       26.50       28.02      1.78 o
   0   2   8        0.56        1.70      0.47 o
   1   2   8        2.61        2.50      0.51 o
   2   2   8       48.63       43.15      1.47 o
   3   2   8       62.21       68.31      2.76 o
   4   2   8      392.12      405.00      6.89 o
   5   2   8        7.86        7.03      0.67 o
   6   2   8        2.47        1.28      0.29 o
   7   2   8        7.00        6.77      0.56 o
   8   2   8       44.75       45.73      1.61 o
   9   2   8       28.55       31.19      1.19 o
  10   2   8        0.30        0.13      0.18 o
  -6   3   8       24.84       24.15      0.95 o
  -5   3   8        5.79        7.76      0.67 o
  -4   3   8       90.31       91.31      3.32 o
  -3   3   8       11.49       10.54      1.06 o
  -2   3   8        2.08        2.98      0.62 o
  -1   3   8       42.45       40.82      2.17 o
   0   3   8       24.43       25.71      1.67 o
   1   3   8        9.14        7.99      0.89 o
   2   3   8        0.56        0.98      0.32 o
   3   3   8       22.42       20.93      1.43 o
   4   3   8       29.66       25.50      1.78 o
   5   3   8       10.29        8.87      1.10 o
   6   3   8        9.46        9.76      1.21 o
   7   3   8        3.92        3.36      0.48 o
   8   3   8       12.88        9.24      0.75 o
   9   3   8        8.75       11.31      0.71 o
  10   3   8       31.29       34.40      1.38 o
  -6   4   8        1.43        1.60      0.34 o
  -5   4   8      135.69      138.95      2.52 o
  -4   4   8       80.30       88.82      2.71 o
  -3   4   8       20.39       19.03      1.63 o
  -2   4   8        6.53        7.54      1.06 o
  -1   4   8       11.32       11.02      0.83 o
   0   4   8       57.46       58.16      2.53 o
   1   4   8       32.38       31.44      1.77 o
   2   4   8       43.08       44.79      2.25 o
   3   4   8       15.18       14.66      1.38 o
   4   4   8       12.39       10.90      1.22 o
   5   4   8       86.74       83.02      3.41 o
   6   4   8        8.69        8.80      1.15 o
   7   4   8        1.40        0.68      0.32 o
   8   4   8        5.00        5.75      0.82 o
   9   4   8       21.70       21.85      0.98 o
  10   4   8       35.20       45.98      1.06 o
  -5   5   8        2.46        2.19      0.46 o
  -4   5   8      190.98      215.12      4.72 o
  -3   5   8       21.88       24.72      1.72 o
  -2   5   8        6.92        6.03      0.91 o
  -1   5   8       35.27       31.40      2.08 o
   0   5   8       53.24       47.25      1.35 o
   1   5   8        2.10        1.28      0.22 o
   2   5   8       29.21       31.47      1.97 o
   3   5   8       52.30       52.83      1.87 o
   4   5   8       89.02       82.37      3.38 o
   5   5   8       10.97       10.69      0.66 o
   6   5   8        7.52        6.83      0.67 o
   7   5   8        2.79        2.59      0.58 o
   8   5   8        8.77        6.73      0.83 o
   9   5   8        9.30       10.08      0.64 o
  -5   6   8       33.00       36.03      1.44 o
  -4   6   8       10.15       10.08      0.97 o
  -3   6   8       19.12       18.53      1.44 o
  -2   6   8        0.35        0.45      0.36 o
  -1   6   8       23.17       19.21      1.54 o
   0   6   8       21.85       23.68      1.18 o
   1   6   8        4.15        2.53      0.33 o
   2   6   8        9.96        8.98      0.88 o
   3   6   8        1.47        1.28      0.49 o
   4   6   8        0.09        0.00      0.27 o
   5   6   8        3.53        5.07      0.48 o
   6   6   8        3.64        5.47      0.81 o
   7   6   8       36.76       37.93      1.98 o
   8   6   8        8.49        8.05      0.87 o
   9   6   8        0.13        0.16      0.14 o
  -4   7   8       11.27       14.67      0.99 o
  -3   7   8       12.60       11.17      1.03 o
  -2   7   8       19.07       18.53      1.43 o
  -1   7   8       16.33       14.46      1.30 o
   0   7   8       10.30        7.53      0.54 o
   1   7   8        0.50        0.44      0.35 o
   2   7   8        1.10        1.89      0.60 o
   3   7   8       39.47       38.69      1.53 o
   4   7   8       99.60      100.95      3.31 o
   5   7   8        0.18        0.38      0.24 o
   6   7   8        0.01        0.49      0.34 o
   7   7   8        4.67        2.72      0.55 o
   8   7   8       15.84       14.71      0.76 o
  -3   8   8       12.92       12.35      0.64 o
  -2   8   8       27.63       22.73      0.99 o
  -1   8   8       15.54       13.68      0.84 o
   0   8   8       24.23       22.11      1.09 o
   1   8   8        5.30        4.45      0.53 o
   2   8   8        3.28        2.77      0.62 o
   3   8   8      164.12      154.58      4.10 o
   4   8   8       80.19       87.08      2.99 o
   5   8   8       47.69       52.12      1.30 o
   6   8   8       19.27       20.65      1.40 o
   7   8   8       22.90       19.39      0.70 o
   8   8   8       10.96       11.31      0.55 o
  -2   9   8       22.00       20.37      0.85 o
  -1   9   8        6.28        5.85      0.48 o
   0   9   8       19.04       20.35      0.93 o
   1   9   8        0.08       -0.02      0.12 o
   2   9   8        8.38        7.83      0.64 o
   3   9   8       37.00       32.38      1.75 o
   4   9   8       39.55       30.09      1.17 o
   5   9   8        0.31       -0.15      0.16 o
   6   9   8       23.12       27.17      1.40 o
   0  10   8        4.34        4.78      0.53 o
   1  10   8        1.13        1.30      0.22 o
   2  10   8        2.01        1.78      0.32 o
   3  10   8        8.79        9.77      0.48 o
   4  10   8       13.77       15.12      0.57 o
   5  10   8        0.05       -0.09      0.13 o
   0  -9   9        1.20        2.04      0.34 o
  -2  -8   9        0.59        0.69      0.16 o
  -1  -8   9        0.00        0.78      0.20 o
   0  -8   9        1.68        1.83      0.26 o
   1  -8   9        0.00        0.40      0.14 o
   2  -8   9        4.93        6.45      0.50 o
   3  -8   9       22.96       26.88      1.36 o
   4  -8   9        6.62       10.00      0.78 o
  -3  -7   9       52.82       77.38      1.88 o
  -2  -7   9        0.07        0.64      0.20 o
  -1  -7   9        6.94        8.05      0.84 o
   0  -7   9        1.63        2.74      0.51 o
   1  -7   9        3.91        5.42      0.49 o
   2  -7   9        2.19        3.45      0.63 o
   3  -7   9        2.81        1.20      0.38 o
   4  -7   9        0.67        1.08      0.35 o
   5  -7   9       12.90       12.33      0.95 o
  -4  -6   9       23.62       30.91      0.95 o
  -3  -6   9        0.31        0.27      0.34 o
  -2  -6   9        0.05       -0.24      0.24 o
  -1  -6   9       14.34       14.17      1.18 o
   0  -6   9       21.47       22.85      0.89 o
   1  -6   9        8.59        8.46      0.58 o
   2  -6   9        5.85        4.12      0.71 o
   3  -6   9        3.40        2.60      0.58 o
   4  -6   9        2.82        2.42      0.41 o
   5  -6   9        0.27        0.14      0.24 o
   6  -6   9        1.39        1.63      0.34 o
  -5  -5   9       18.62       20.18      1.23 o
  -4  -5   9       20.82       23.96      0.95 o
  -3  -5   9       16.84       17.16      0.91 o
  -2  -5   9       19.99       19.74      1.02 o
  -1  -5   9        3.77        5.87      0.61 o
   0  -5   9        0.01       -0.13      0.22 o
   1  -5   9        0.00        0.13      0.18 o
   2  -5   9       15.63       15.59      1.00 o
   3  -5   9        1.49        2.00      0.32 o
   4  -5   9       85.94       83.14      2.27 o
   5  -5   9        5.85        5.77      0.60 o
   6  -5   9        9.47       10.45      0.72 o
   7  -5   9        4.01        4.46      0.64 o
  -6  -4   9        1.87        2.19      0.36 o
  -5  -4   9        1.17        1.43      0.41 o
  -4  -4   9       17.58       18.43      0.90 o
  -3  -4   9       13.60       13.84      0.88 o
  -2  -4   9      123.53      129.80      2.67 o
  -1  -4   9      244.77      225.85      3.60 o
   0  -4   9      569.65      528.33      6.73 o
   1  -4   9       17.37       18.39      0.84 o
   2  -4   9       65.77       68.27      1.72 o
   3  -4   9        5.71        3.96      0.44 o
   4  -4   9       47.85       37.81      1.30 o
   5  -4   9       23.84       21.03      0.96 o
   6  -4   9        0.22        0.36      0.21 o
   7  -4   9        1.21        1.09      0.42 o
   8  -4   9        0.04        0.60      0.30 o
  -6  -3   9       18.04       15.65      1.00 o
  -5  -3   9       20.09       20.41      1.42 o
  -4  -3   9        2.00        0.70      0.40 o
  -3  -3   9        0.02        0.04      0.19 o
  -2  -3   9       24.43       24.82      0.99 o
  -1  -3   9        0.02        0.51      0.38 o
   0  -3   9      505.46      481.58      6.60 o
   1  -3   9      302.97      282.07      3.23 o
   2  -3   9      166.87      163.88      2.13 o
   3  -3   9      132.19      129.60      1.83 o
   4  -3   9      441.56      410.88      4.95 o
   5  -3   9      152.71      150.55      2.59 o
   6  -3   9       28.15       28.43      2.05 o
   7  -3   9        6.46        6.89      0.65 o
   8  -3   9        0.67        0.82      0.36 o
  -6  -2   9        1.19        1.60      0.33 o
  -5  -2   9       30.59       33.20      1.84 o
  -4  -2   9       21.84       26.24      1.81 o
  -3  -2   9      147.00      138.91      4.01 o
  -2  -2   9       11.05       12.14      0.70 o
  -1  -2   9        4.45        4.16      0.41 o
   0  -2   9        0.66        0.66      0.16 o
   1  -2   9      146.76      148.34      4.24 o
   2  -2   9      206.12      194.90      4.98 o
   3  -2   9      238.36      221.62      2.36 o
   4  -2   9      302.61      292.54      2.75 o
   5  -2   9      124.40      125.05      4.33 o
   6  -2   9       13.55       13.64      1.43 o
   7  -2   9        4.16        4.04      0.49 o
   8  -2   9       27.39       29.27      1.16 o
   9  -2   9        5.80        6.35      0.67 o
  -6  -1   9        7.08        8.36      0.75 o
  -5  -1   9        0.62        0.47      0.29 o
  -4  -1   9        5.15        4.55      0.81 o
  -3  -1   9       76.26       74.61      2.99 o
  -2  -1   9        1.76        1.60      0.25 o
  -1  -1   9        5.19        5.33      0.36 o
   0  -1   9       95.77       91.36      3.35 o
   1  -1   9       24.18       28.29      1.90 o
   2  -1   9        0.12        0.22      0.26 o
   3  -1   9       35.20       34.28      2.13 o
   4  -1   9      125.23      125.75      2.37 o
   5  -1   9       34.39       33.87      1.25 o
   6  -1   9        0.92        0.46      0.29 o
   7  -1   9        3.46        4.15      0.54 o
   8  -1   9        0.68        0.18      0.20 o
   9  -1   9        0.99        0.80      0.19 o
  -6   0   9       42.33       49.24      1.80 o
  -5   0   9       52.64       56.82      2.31 o
  -4   0   9       14.30       14.01      1.33 o
  -3   0   9      101.21       92.54      2.29 o
  -2   0   9      113.95      106.53      2.04 o
  -1   0   9        0.56        0.41      0.19 o
   0   0   9        0.14        0.06      0.25 o
   1   0   9       13.36       11.74      0.85 o
   2   0   9       57.65       55.69      1.84 o
   3   0   9       74.40       77.69      3.22 o
   4   0   9       30.26       29.84      2.03 o
   5   0   9        1.69        1.48      0.37 o
   6   0   9        3.12        2.62      0.45 o
   7   0   9      198.20      210.28      3.50 o
   8   0   9        0.27        0.62      0.34 o
   9   0   9        1.00        1.10      0.33 o
  -6   1   9        0.72        0.51      0.36 o
  -5   1   9        1.35        1.32      0.37 o
  -4   1   9       31.54       31.68      1.91 o
  -3   1   9       85.94       82.46      2.15 o
  -2   1   9       95.54       94.57      2.63 o
  -1   1   9       50.47       48.16      1.21 o
   0   1   9        0.10        0.42      0.27 o
   1   1   9       60.63       58.67      2.60 o
   2   1   9       88.06       85.04      2.23 o
   3   1   9       70.47       72.25      3.06 o
   4   1   9        2.61        2.81      0.66 o
   5   1   9       44.20       45.94      1.77 o
   6   1   9        0.46        0.21      0.29 o
   7   1   9       73.43       81.80      3.19 o
   8   1   9      204.44      211.92      4.62 o
   9   1   9       47.00       47.24      1.92 o
  -6   2   9        2.33        2.93      0.45 o
  -5   2   9       11.82       12.56      0.77 o
  -4   2   9       25.41       24.34      1.80 o
  -3   2   9       41.37       44.60      2.11 o
  -2   2   9      203.91      192.46      3.58 o
  -1   2   9       66.13       60.31      1.57 o
   0   2   9      167.53      163.45      4.37 o
   1   2   9       10.74       11.49      1.15 o
   2   2   9        5.34        5.30      0.57 o
   3   2   9      153.50      154.93      4.37 o
   4   2   9      216.12      211.34      3.67 o
   5   2   9        2.10        2.05      0.41 o
   6   2   9        2.90        2.07      0.62 o
   7   2   9       37.62       37.53      1.48 o
   8   2   9       76.55       84.92      2.04 o
   9   2   9        0.17        0.00      0.16 o
  -5   3   9        2.46        2.13      0.32 o
  -4   3   9        0.22        0.58      0.38 o
  -3   3   9        0.18        0.13      0.30 o
  -2   3   9       21.14       20.52      1.14 o
  -1   3   9       90.73       79.73      1.82 o
   0   3   9       27.20       25.97      0.91 o
   1   3   9        0.17        0.70      0.16 o
   2   3   9       47.93       49.09      2.29 o
   3   3   9        7.42        5.65      0.50 o
   4   3   9        6.68        6.54      0.64 o
   5   3   9       67.70       68.59      3.08 o
   6   3   9        0.74        0.98      0.28 o
   7   3   9        3.25        3.84      0.49 o
   8   3   9       11.12       11.97      0.79 o
   9   3   9        2.66        2.18      0.25 o
  -5   4   9        0.02        0.05      0.25 o
  -4   4   9      100.18      113.19      3.34 o
  -3   4   9        2.28        2.32      0.60 o
  -2   4   9        7.69        7.34      1.04 o
  -1   4   9       22.39       17.03      1.57 o
   0   4   9       31.84       34.90      1.02 o
   1   4   9        4.97        4.58      0.38 o
   2   4   9        8.33        9.58      0.81 o
   3   4   9       19.25       19.58      0.90 o
   4   4   9      306.59      297.83      3.53 o
   5   4   9       18.39       18.93      0.90 o
   6   4   9        1.16        1.04      0.38 o
   7   4   9        0.18        0.10      0.25 o
   8   4   9       29.63       31.80      1.26 o
   9   4   9        4.07        3.07      0.34 o
  -4   5   9       77.95       76.09      2.42 o
  -3   5   9       14.76       15.44      0.89 o
  -2   5   9        3.00        3.57      0.47 o
  -1   5   9       45.32       41.57      2.37 o
   0   5   9        6.43        6.18      0.64 o
   1   5   9       44.14       42.67      1.65 o
   2   5   9        8.72        9.53      0.65 o
   3   5   9       27.82       25.36      1.06 o
   4   5   9        0.57        0.31      0.19 o
   5   5   9        5.63        7.31      0.57 o
   6   5   9        3.51        4.99      0.86 o
   7   5   9        0.75        0.10      0.46 o
   8   5   9        6.01        6.51      0.56 o
   9   5   9        3.06        3.88      0.37 o
  -4   6   9       36.44       43.57      1.57 o
  -3   6   9       20.31       21.83      1.34 o
  -2   6   9        0.23        0.57      0.32 o
  -1   6   9        0.39        0.25      0.28 o
   0   6   9       13.95       12.89      0.87 o
   1   6   9        1.68        2.32      0.33 o
   2   6   9       28.70       27.10      1.07 o
   3   6   9        9.82       10.29      1.19 o
   4   6   9       52.56       51.70      2.47 o
   5   6   9       11.71       11.74      0.67 o
   6   6   9        5.56        6.09      0.60 o
   7   6   9       39.56       39.42      1.11 o
   8   6   9        6.60        5.95      0.49 o
  -3   7   9        4.18        3.16      0.33 o
  -2   7   9        6.47        8.19      0.59 o
  -1   7   9       14.56       10.39      0.70 o
   0   7   9        5.52        4.60      0.74 o
   1   7   9       10.58        9.63      0.74 o
   2   7   9       13.86       14.30      0.90 o
   3   7   9        0.01        4.04      0.78 o
   4   7   9       21.52       20.31      1.55 o
   5   7   9        8.98        9.95      0.72 o
   6   7   9       20.83       21.45      1.00 o
   7   7   9       61.13       59.14      1.24 o
   8   7   9        0.02       -0.04      0.15 o
  -2   8   9        6.58        6.54      0.56 o
  -1   8   9        0.72        0.85      0.22 o
   0   8   9        4.71        3.94      0.63 o
   1   8   9       17.29       17.31      0.89 o
   2   8   9        0.63        0.45      0.23 o
   3   8   9       84.72       75.31      1.90 o
   4   8   9        9.78        7.95      0.62 o
   5   8   9        8.15       11.37      0.71 o
   6   8   9        6.22        5.51      0.45 o
   7   8   9        0.47        0.44      0.26 o
   0   9   9       11.06        9.50      0.79 o
   1   9   9        0.02       -0.02      0.15 o
   2   9   9        0.27        0.03      0.23 o
   3   9   9       22.78       26.17      0.98 o
   4   9   9      119.65      121.16      2.58 o
   5   9   9       41.04       48.58      1.95 o
   6   9   9        5.50        6.55      0.60 o
   0  -8  10        5.27        8.65      0.63 o
  -2  -7  10        0.11        0.31      0.18 o
  -1  -7  10        0.09        0.18      0.18 o
   0  -7  10       14.27       15.70      1.03 o
   1  -7  10       34.43       44.39      1.66 o
   2  -7  10        4.57        5.52      0.69 o
   3  -7  10        0.93        0.82      0.29 o
   4  -7  10        0.84        0.72      0.29 o
  -3  -6  10       17.66       22.26      1.06 o
  -2  -6  10        5.18        5.67      0.64 o
  -1  -6  10        8.78        8.60      0.84 o
   0  -6  10        8.54        9.42      0.90 o
   1  -6  10        0.00        0.10      0.13 o
   2  -6  10        2.63        2.81      0.40 o
   3  -6  10       27.53       31.28      1.74 o
   4  -6  10       34.21       38.84      1.85 o
   5  -6  10        4.12        3.89      0.56 o
  -4  -5  10        0.10        0.14      0.20 o
  -3  -5  10        0.25        0.12      0.15 o
  -2  -5  10       21.91       29.12      1.55 o
  -1  -5  10        0.40        0.24      0.29 o
   0  -5  10       35.23       32.47      1.31 o
   1  -5  10       13.21       10.64      0.62 o
   2  -5  10       20.69       22.49      0.88 o
   3  -5  10        0.07       -0.12      0.22 o
   4  -5  10        9.65        8.60      0.57 o
   5  -5  10        8.84        9.21      0.68 o
   6  -5  10       28.92       30.59      1.07 o
   7  -5  10        6.06        6.61      0.63 o
  -5  -4  10        3.22        2.33      0.39 o
  -4  -4  10       41.38       45.99      1.98 o
  -3  -4  10        4.17        3.82      0.44 o
  -2  -4  10       50.52       52.95      1.63 o
  -1  -4  10       22.25       15.73      0.93 o
   0  -4  10       13.94       18.31      1.03 o
   1  -4  10      156.01      148.44      2.36 o
   2  -4  10       78.69       77.31      1.68 o
   3  -4  10       11.69        9.17      0.77 o
   4  -4  10       87.97       84.47      1.86 o
   5  -4  10        2.50        1.83      0.29 o
   6  -4  10       12.75       15.56      0.84 o
   7  -4  10        9.46       11.80      1.03 o
  -5  -3  10        0.63        0.76      0.27 o
  -4  -3  10        0.07        0.64      0.32 o
  -3  -3  10      130.46      142.33      3.20 o
  -2  -3  10       59.32       55.53      1.73 o
  -1  -3  10       85.65       77.67      1.73 o
   0  -3  10      267.88      243.36      3.75 o
   1  -3  10       61.38       57.77      3.89 o
   2  -3  10       12.26       12.27      0.69 o
   3  -3  10        2.41        2.11      0.32 o
   4  -3  10       16.94       14.88      0.82 o
   5  -3  10       32.11       28.26      1.08 o
   6  -3  10        0.30        0.20      0.18 o
   7  -3  10       34.00       38.48      2.24 o
   8  -3  10        2.62        2.73      0.46 o
  -5  -2  10       10.67       10.14      0.60 o
  -4  -2  10       15.80       13.35      0.82 o
  -3  -2  10       81.15       82.52      2.05 o
  -2  -2  10        1.93        1.84      0.41 o
  -1  -2  10        0.91        0.79      0.20 o
   0  -2  10      105.68       97.87      1.98 o
   1  -2  10       93.32       93.51      1.92 o
   2  -2  10        0.01        0.21      0.15 o
   3  -2  10       19.14       19.15      0.79 o
   4  -2  10       25.53       24.42      1.04 o
   5  -2  10        1.33        1.17      0.56 o
   6  -2  10        4.37        5.42      0.64 o
   7  -2  10        2.76        2.76      0.54 o
   8  -2  10        1.52        2.15      0.32 o
  -5  -1  10        8.26        7.43      0.78 o
  -4  -1  10        8.19        5.71      0.57 o
  -3  -1  10        7.61        9.73      0.61 o
  -2  -1  10       39.11       39.80      1.36 o
  -1  -1  10       43.10       40.80      1.28 o
   0  -1  10       99.28       91.55      1.65 o
   1  -1  10      173.67      169.57      2.57 o
   2  -1  10        8.02        7.96      0.50 o
   3  -1  10        9.52        8.28      0.47 o
   4  -1  10       88.00       91.97      2.03 o
   5  -1  10       13.64       16.08      1.09 o
   6  -1  10        1.75        2.90      0.66 o
   7  -1  10        2.82        2.86      0.59 o
   8  -1  10       12.03       13.70      0.88 o
  -5   0  10       40.92       43.39      1.90 o
  -4   0  10       29.23       30.71      1.87 o
  -3   0  10      479.75      478.97      5.86 o
  -2   0  10       50.09       49.75      1.43 o
  -1   0  10        1.45        1.86      0.31 o
   0   0  10       21.35       22.05      0.80 o
   1   0  10      407.96      393.53      3.40 o
   2   0  10      183.49      180.47      2.31 o
   3   0  10      113.16      114.93      2.25 o
   4   0  10        4.47        5.72      0.45 o
   5   0  10       72.33       74.88      3.73 o
   6   0  10       31.14       30.13      1.38 o
   7   0  10      138.90      141.21      2.18 o
   8   0  10       77.67       74.43      2.38 o
   9   0  10       23.72       28.40      0.93 o
  -5   1  10       11.63       12.63      1.00 o
  -4   1  10       76.36       85.63      3.09 o
  -3   1  10        7.41        8.55      0.69 o
  -2   1  10        1.24        1.43      0.33 o
  -1   1  10        0.23        0.06      0.22 o
   0   1  10        0.00        0.25      0.26 o
   1   1  10        1.60        0.58      0.17 o
   2   1  10       22.31       23.04      0.73 o
   3   1  10      215.35      215.22      2.64 o
   4   1  10        8.71        6.57      0.67 o
   5   1  10       75.26       77.86      3.29 o
   6   1  10       26.08       24.34      1.81 o
   7   1  10        4.58        4.34      0.77 o
   8   1  10       20.12       27.29      1.06 o
   9   1  10        0.29        0.14      0.21 o
  -5   2  10       16.33       20.80      1.20 o
  -4   2  10        5.48        4.73      0.75 o
  -3   2  10        1.25        0.65      0.33 o
  -2   2  10        7.99        6.92      0.67 o
  -1   2  10       16.87       17.37      1.06 o
   0   2  10        0.24        0.11      0.15 o
   1   2  10        9.67        9.86      0.55 o
   2   2  10       31.18       30.01      0.84 o
   3   2  10       34.57       35.09      1.06 o
   4   2  10        3.39        2.81      0.46 o
   5   2  10      122.18      130.19      2.81 o
   6   2  10        9.88       10.97      1.25 o
   7   2  10        0.09       -0.01      0.31 o
   8   2  10        1.74        2.65      0.40 o
   9   2  10       19.32       16.60      1.01 o
  -4   3  10        2.27        1.54      0.39 o
  -3   3  10        0.97        0.55      0.30 o
  -2   3  10        6.98        6.90      0.99 o
  -1   3  10       12.18       10.60      0.83 o
   0   3  10      123.42      111.94      2.84 o
   1   3  10        0.18        0.28      0.24 o
   2   3  10        0.00        0.15      0.22 o
   3   3  10       12.35       12.34      0.73 o
   4   3  10        0.07        0.62      0.66 o
   5   3  10       51.17       46.11      1.67 o
   6   3  10        7.21        6.40      0.96 o
   7   3  10        0.02        0.41      0.38 o
   8   3  10       44.82       50.22      1.42 o
   9   3  10       19.17       18.72      0.72 o
  -4   4  10       12.82       13.04      0.92 o
  -3   4  10        5.04        7.63      0.89 o
  -2   4  10        2.73        2.89      0.66 o
  -1   4  10        8.54        7.39      1.04 o
   0   4  10       96.23       92.51      2.48 o
   1   4  10        0.11        1.16      1.07 o
   2   4  10        7.62        7.93      0.86 o
   3   4  10       33.85       33.31      1.19 o
   4   4  10       26.44       30.10      1.37 o
   5   4  10       83.36       86.78      2.26 o
   6   4  10        3.70        4.37      0.78 o
   7   4  10        6.91        8.19      0.65 o
   8   4  10        7.42        9.00      0.61 o
   9   4  10       10.64       10.00      0.51 o
  -3   5  10       17.38       17.92      1.16 o
  -2   5  10        3.59        4.27      0.68 o
  -1   5  10        0.35        0.19      0.28 o
   0   5  10        9.85        7.65      0.67 o
   1   5  10       42.52       41.12      1.59 o
   2   5  10        2.06        2.54      0.58 o
   3   5  10        0.45        0.48      0.33 o
   4   5  10        0.68        0.27      0.25 o
   5   5  10        0.05        0.28      0.33 o
   6   5  10        3.53        3.47      0.64 o
   7   5  10        6.33        7.31      0.59 o
   8   5  10        5.01        4.73      0.43 o
  -2   6  10        0.04        0.35      0.22 o
  -1   6  10        3.51        3.24      0.40 o
   0   6  10        8.78        7.95      0.97 o
   1   6  10        4.57        4.76      0.55 o
   2   6  10       27.76       28.22      1.80 o
   3   6  10        2.70        1.73      0.49 o
   4   6  10        8.83        9.97      1.07 o
   5   6  10        0.00        0.10      0.19 o
   6   6  10        0.00        0.06      0.25 o
   7   6  10        3.67        5.35      0.47 o
   8   6  10        0.48        0.36      0.17 o
  -2   7  10        7.93        8.31      0.67 o
  -1   7  10        1.31        1.80      0.40 o
   0   7  10       14.92       13.60      1.04 o
   1   7  10        4.06        3.15      0.57 o
   2   7  10        0.54        0.47      0.31 o
   3   7  10        3.27        3.72      0.65 o
   4   7  10        0.03        0.22      0.18 o
   5   7  10        0.31        0.46      0.26 o
   6   7  10        8.50        9.28      0.55 o
   7   7  10        5.44        5.39      0.41 o
   0   8  10        0.56       -0.05      0.19 o
   1   8  10        1.89        1.60      0.25 o
   2   8  10        0.35       -0.04      0.19 o
   3   8  10        0.04        0.10      0.27 o
   4   8  10       26.49       27.68      1.00 o
   5   8  10        1.61        1.00      0.21 o
   6   8  10        2.27        1.69      0.32 o
   3   9  10        1.50        1.76      0.26 o
   4   9  10       59.25       60.31      1.69 o
  -2  -6  11        5.42        8.19      0.60 o
  -1  -6  11        3.38        6.07      0.60 o
   0  -6  11        3.71        7.83      0.71 o
   1  -6  11        0.01        0.35      0.23 o
   4  -6  11        4.57        4.02      0.52 o
  -2  -5  11        0.14       -0.04      0.23 o
  -1  -5  11       17.45       18.89      1.17 o
   0  -5  11        5.65        6.87      0.74 o
   1  -5  11        2.42        2.92      0.37 o
   2  -5  11       18.28       18.64      1.39 o
   3  -5  11        4.64        6.22      1.02 o
   4  -5  11        2.84        1.44      0.26 o
   5  -5  11        2.18        1.54      0.35 o
  -3  -4  11       83.47       99.93      2.26 o
  -2  -4  11       12.48       15.43      1.05 o
  -1  -4  11        0.00        0.28      0.31 o
   0  -4  11        8.33        9.89      0.71 o
   1  -4  11       10.46       10.83      0.74 o
   2  -4  11        3.52        1.94      0.33 o
   3  -4  11        0.21        0.39      0.21 o
   4  -4  11        0.02        0.05      0.23 o
   5  -4  11       16.53       16.21      0.83 o
   6  -4  11        0.65        1.22      0.33 o
  -3  -3  11       21.79       26.48      1.27 o
  -2  -3  11        7.22        8.27      0.63 o
  -1  -3  11       52.00       50.62      2.15 o
   0  -3  11       14.10       15.13      0.90 o
   1  -3  11        4.87        4.62      0.70 o
   2  -3  11        0.60        0.43      0.20 o
   3  -3  11        2.10        2.15      0.67 o
   4  -3  11       24.78       25.75      1.20 o
   5  -3  11       39.26       37.97      1.15 o
   6  -3  11        1.10        0.96      0.25 o
   7  -3  11        3.98        5.66      0.63 o
  -3  -2  11       60.21       69.73      2.16 o
  -2  -2  11        3.74        3.81      0.61 o
  -1  -2  11       37.01       38.78      1.41 o
   0  -2  11      240.72      246.41      3.66 o
   1  -2  11       85.71       88.03      2.20 o
   2  -2  11       32.78       32.07      1.37 o
   3  -2  11        4.11        4.40      0.79 o
   4  -2  11       32.70       29.52      2.01 o
   5  -2  11       64.01       67.21      2.88 o
   6  -2  11        0.28        0.58      0.21 o
   7  -2  11        3.11        4.52      0.46 o
  -4  -1  11       23.30       22.66      1.23 o
  -3  -1  11        1.19        1.22      0.24 o
  -2  -1  11       51.50       57.07      1.66 o
  -1  -1  11        0.82        0.82      0.23 o
   0  -1  11       97.12       98.32      2.32 o
   1  -1  11      611.21      586.92      7.11 o
   2  -1  11      109.32      105.34      2.01 o
   3  -1  11      115.10      112.44      2.70 o
   4  -1  11      263.31      259.37      4.06 o
   5  -1  11       26.44       25.08      1.30 o
   6  -1  11       19.03       17.53      1.04 o
   7  -1  11        3.53        3.75      0.43 o
   8  -1  11       10.25       11.51      0.92 o
  -4   0  11        1.53        1.86      0.41 o
  -3   0  11       25.06       25.62      1.04 o
  -2   0  11       37.59       36.17      1.37 o
  -1   0  11       11.66       11.85      0.82 o
   0   0  11       21.01       19.21      0.85 o
   1   0  11        2.94        2.98      0.35 o
   2   0  11       11.02       12.12      0.69 o
   3   0  11       21.54       22.58      1.21 o
   4   0  11      165.73      167.69      3.27 o
   5   0  11       43.23       45.68      2.55 o
   6   0  11        1.65        2.05      0.37 o
   7   0  11        1.75        1.42      0.46 o
   8   0  11        6.69        7.53      0.81 o
  -4   1  11        0.34        0.80      0.32 o
  -3   1  11       26.73       30.96      1.14 o
  -2   1  11        3.66        3.77      0.47 o
  -1   1  11        0.08        0.09      0.40 o
   0   1  11        0.05        0.19      0.18 o
   1   1  11        0.57        1.50      0.44 o
   2   1  11        6.55        6.66      0.51 o
   3   1  11        0.15        0.39      0.22 o
   4   1  11        2.26        2.00      0.32 o
   5   1  11      109.05      107.61      2.33 o
   6   1  11        5.95        6.07      0.64 o
   7   1  11        1.69        1.46      0.32 o
   8   1  11        8.00        8.07      0.75 o
  -4   2  11        2.54        3.30      0.50 o
  -3   2  11       13.37       13.65      1.17 o
  -2   2  11       18.64       17.83      0.96 o
  -1   2  11       12.38       12.32      0.86 o
   0   2  11       40.51       40.74      1.53 o
   1   2  11        0.00        0.27      0.20 o
   2   2  11        0.52        0.33      0.22 o
   3   2  11        5.42        5.28      0.61 o
   4   2  11       80.46       78.15      1.80 o
   5   2  11       15.17       12.81      0.72 o
   6   2  11        1.98        1.50      0.58 o
   7   2  11        4.03        6.15      0.81 o
   8   2  11       75.29       83.48      1.37 o
  -3   3  11       29.06       34.55      1.72 o
  -2   3  11        0.01        0.39      0.30 o
  -1   3  11       62.86       57.75      2.68 o
   0   3  11       16.85       16.55      0.79 o
   1   3  11        5.96        5.85      0.49 o
   2   3  11        0.77        0.45      0.22 o
   3   3  11       24.99       22.85      1.20 o
   4   3  11       79.93       81.17      2.20 o
   5   3  11        0.00        2.58      1.62 o
   6   3  11        1.56        1.28      0.32 o
   7   3  11        0.18        0.29      0.35 o
   8   3  11       79.01       82.90      1.41 o
  -3   4  11       37.34       41.09      1.64 o
  -2   4  11       58.45       62.13      2.41 o
  -1   4  11       15.84       15.78      1.34 o
   0   4  11       38.64       31.82      1.29 o
   1   4  11       15.73       15.90      0.97 o
   2   4  11        4.38        4.64      1.12 o
   3   4  11        3.59        3.79      0.71 o
   4   4  11        5.73        5.43      0.58 o
   5   4  11       36.92       32.99      1.32 o
   6   4  11        0.53       -0.12      0.33 o
   7   4  11        0.54        0.89      0.34 o
   8   4  11        5.25        6.30      0.66 o
  -2   5  11        9.84       10.00      0.84 o
  -1   5  11        0.00       -0.19      0.26 o
   0   5  11       32.29       31.33      1.85 o
   1   5  11        2.75        2.17      0.37 o
   2   5  11        1.02        1.07      0.31 o
   3   5  11       21.79       24.06      1.60 o
   4   5  11        0.60        0.50      0.35 o
   5   5  11        0.01       -0.10      0.21 o
   6   5  11        0.74        0.30      0.21 o
   7   5  11        1.92        1.94      0.27 o
  -1   6  11        0.01       -0.07      0.15 o
   0   6  11       22.23       17.88      1.24 o
   1   6  11       10.33       10.08      0.91 o
   2   6  11        0.26        0.77      0.36 o
   3   6  11        2.29        2.10      0.49 o
   4   6  11        1.12        1.40      0.36 o
   5   6  11        5.84        5.63      0.68 o
   6   6  11        4.54        4.69      0.40 o
   7   6  11        2.48        2.57      0.42 o
   1   7  11        6.54        5.58      0.58 o
   2   7  11        3.85        3.43      0.53 o
   3   7  11        4.29        4.00      0.56 o
   4   7  11        2.53        2.46      0.43 o
   5   7  11        2.41        2.31      0.41 o
   3   8  11        7.30        6.18      0.58 o
   4   8  11        1.05        1.48      0.30 o
  -1  -5  12        1.00        0.84      0.23 o
   0  -5  12        0.04        0.05      0.19 o
   1  -5  12        6.02        6.44      0.57 o
   2  -5  12       29.69       39.56      1.68 o
   3  -5  12        4.29        5.85      0.62 o
  -2  -4  12        2.33        1.65      0.30 o
  -1  -4  12       12.46       14.56      0.93 o
   0  -4  12        2.44        2.37      0.45 o
   1  -4  12        4.57        4.78      0.44 o
   2  -4  12        0.73        1.13      0.39 o
   3  -4  12        0.03       -0.09      0.23 o
   4  -4  12       41.38       48.47      1.98 o
   5  -4  12        3.31        3.76      0.49 o
  -2  -3  12       12.87       11.06      0.79 o
  -1  -3  12        5.83        8.06      0.77 o
   0  -3  12        2.32        1.18      0.36 o
   1  -3  12        3.21        2.97      0.39 o
   2  -3  12        5.16        5.89      0.81 o
   3  -3  12        3.15        3.74      0.66 o
   4  -3  12        0.04       -0.11      0.24 o
   5  -3  12        2.23        2.30      0.48 o
   6  -3  12       16.44       18.21      1.08 o
  -2  -2  12        1.71        1.45      0.35 o
  -1  -2  12       24.06       23.75      1.35 o
   0  -2  12       40.82       40.54      1.36 o
   1  -2  12       25.42       26.68      1.12 o
   2  -2  12       11.92       11.48      0.73 o
   3  -2  12        0.19        0.21      0.30 o
   4  -2  12       19.60       22.43      1.59 o
   5  -2  12       76.47       78.23      2.81 o
   6  -2  12       10.06       11.47      0.99 o
  -2  -1  12        2.86        2.45      0.43 o
  -1  -1  12       21.41       20.82      1.31 o
   0  -1  12       18.95       18.44      0.93 o
   1  -1  12      226.59      231.75      3.35 o
   2  -1  12       10.65       11.47      0.81 o
   3  -1  12       56.12       56.31      2.59 o
   4  -1  12        3.38        3.27      0.65 o
   5  -1  12      107.13      116.88      3.63 o
   6  -1  12       28.91       32.05      1.76 o
   7  -1  12        7.78        9.11      0.82 o
  -2   0  12        7.80        9.18      0.60 o
  -1   0  12        0.07        0.13      0.17 o
   0   0  12        0.06       -0.01      0.31 o
   1   0  12       18.06       17.97      0.79 o
   2   0  12      100.72      104.31      2.26 o
   3   0  12        0.74        0.94      0.30 o
   4   0  12        8.88       10.17      0.77 o
   5   0  12       79.62       80.19      3.04 o
   6   0  12        0.21        0.07      0.25 o
   7   0  12        4.13        3.99      0.58 o
  -3   1  12       17.88       18.22      1.05 o
  -2   1  12        0.01       -0.13      0.16 o
  -1   1  12       12.04       10.96      0.72 o
   0   1  12        0.06       -0.03      0.15 o
   1   1  12       96.60       98.13      2.25 o
   2   1  12        3.33        2.88      0.36 o
   3   1  12        0.31        0.02      0.20 o
   4   1  12        5.14        5.14      0.80 o
   5   1  12        8.78        8.50      0.78 o
   6   1  12        3.36        4.07      0.67 o
   7   1  12        1.07        0.80      0.29 o
  -2   2  12       36.26       36.14      1.72 o
  -1   2  12       18.00       18.89      1.38 o
   0   2  12       11.84       12.06      0.62 o
   1   2  12        1.16        1.49      0.24 o
   2   2  12      152.61      157.93      2.78 o
   3   2  12       66.31       67.86      2.73 o
   4   2  12       18.74       19.86      1.43 o
   5   2  12       15.99       15.21      0.92 o
   6   2  12        2.65        3.05      0.55 o
   7   2  12       10.80        7.89      0.78 o
  -2   3  12        1.33        1.81      0.39 o
  -1   3  12        0.98        1.06      0.39 o
   0   3  12       11.25        9.44      1.27 o
   1   3  12       11.76       14.84      0.89 o
   2   3  12        7.65        7.93      0.67 o
   3   3  12       21.21       24.11      1.59 o
   4   3  12       10.92        9.07      0.96 o
   5   3  12        5.22        5.23      0.67 o
   7   3  12       28.40       28.18      1.28 o
  -1   4  12        0.29        0.94      0.33 o
   0   4  12        0.03        0.20      0.27 o
   1   4  12       22.09       18.64      0.93 o
   2   4  12        0.98        0.52      0.27 o
   3   4  12       10.21       11.46      1.06 o
   4   4  12        2.09        1.90      0.49 o
   5   4  12       22.38       26.41      1.41 o
  -1   5  12        3.06        3.66      0.48 o
   0   5  12        0.01        0.06      0.19 o
   1   5  12       10.87        8.57      0.78 o
   2   5  12        0.03        0.38      0.26 o
   3   5  12        0.01        0.01      0.25 o
   4   5  12        3.82        3.30      0.52 o
   5   5  12       30.19       27.98      1.35 o
   1   6  12       23.89       13.63      0.81 o
   2   6  12        1.10        1.51      0.35 o
   3   6  12        4.14        4.76      0.59 o
   4   6  12        0.02        0.01      0.20 o
   5   6  12       13.17       10.73      0.75 o
   0  -3  13        0.08        0.30      0.17 o
   1  -3  13        1.46        2.56      0.37 o
   2  -3  13        0.02        0.75      0.30 o
   3  -3  13        0.17        0.63      0.25 o
   4  -3  13       18.08       21.84      1.19 o
  -1  -2  13        0.36        0.48      0.20 o
   0  -2  13        0.41        0.14      0.18 o
   1  -2  13        5.22        5.99      0.45 o
   2  -2  13        2.37        1.78      0.42 o
   3  -2  13        2.63        3.47      0.57 o
   4  -2  13        2.00        1.91      0.42 o
   5  -2  13        0.06        0.04      0.19 o
  -1  -1  13        0.86        1.05      0.28 o
   0  -1  13        1.46        1.05      0.32 o
   1  -1  13        3.34        2.75      0.65 o
   2  -1  13        2.87        2.94      0.53 o
   3  -1  13        0.93        0.72      0.32 o
   4  -1  13        0.80        1.06      0.36 o
   5  -1  13       48.02       47.03      1.89 o
   6  -1  13        8.25        7.49      0.68 o
  -1   0  13       28.71       31.60      1.32 o
   0   0  13        3.33        4.00      0.54 o
   1   0  13       45.82       46.70      1.78 o
   2   0  13        0.31        1.19      0.26 o
   3   0  13        4.21        4.52      0.64 o
   4   0  13       12.73       11.57      0.99 o
   5   0  13       25.16       27.95      1.49 o
   6   0  13       19.95       21.83      1.19 o
   0   1  13        7.65        8.84      0.79 o
   1   1  13      225.84      224.37     11.44 o
   2   1  13      322.94      327.59      5.31 o
   3   1  13       41.78       39.19      1.86 o
   4   1  13       11.28       10.49      0.83 o
   5   1  13       40.93       37.12      1.64 o
   6   1  13       15.75       16.28      1.00 o
   0   2  13        0.05        0.32      0.23 o
   1   2  13       41.45       40.99      3.88 o
   2   2  13        7.25        8.09      0.84 o
   3   2  13        1.15        1.17      0.41 o
   4   2  13        6.92        9.02      0.85 o
   5   2  13        9.19        6.76      0.66 o
   0   3  13        2.04        1.74      0.38 o
   1   3  13        0.21        0.08      0.20 o
   2   3  13       11.46       13.37      1.02 o
   3   3  13        0.70        1.22      0.41 o
   4   3  13        0.87        1.26      0.32 o
   5   3  13        1.57        1.62      0.32 o
   1   4  13        1.67        1.12      0.27 o
   2   4  13        0.44        0.64      0.29 o
   3   4  13        1.45        1.62      0.37 o
   4   4  13        0.63        0.69      0.26 o
   5   4  13        0.27       -0.20      0.20 o
   3   5  13        4.85        4.75      0.51 o
   4   5  13        0.90        0.64      0.22 o
 
